# Supplementary material for: Fluoroquinolone Efficacy against Tuberculosis Is Driven by Penetration into Lesions and Activity against Resident Bacterial Populations
Source: Antimicrob Agents Chemother. 2019 Apr 25;63(5):e02516-18. doi: 10.1128/AAC.02516-18 (PMC6496041; doi:10.1128/AAC.02516-18)
Supplement: Supplemental file 2 [file AAC.02516-18-sd001.xlsx]

## Sheet: MXF
Dataset S1: raw dataset of MXF, GTX and LVX concentrations measured by HPLC coupled to tandem mass spectrometry (LC/MS-MS) in plasma, lung tissue, cellular granulomas and necrotic granulomas, at various time points post-dose
Moxifloxacin 100 mg/kg
	time (h)	0	0.5	1	2	6	24
	MXF Plasma concentration (ng/ml)	0	5560	6420	6880	4410	708
			8810	7120	6870	5300
			7640	5780	4650
			3480	3360	3000
	Average	0	6372.5	5670	5350	4855	708
	Std Dev.		2350.51	1634.34	1885.36	629.325	-
	time (h)	2	6	24
	MXF Concentration in uninvolved lung (ng/g)	33000	30700	5390
		35300	24900	3630
		31600	22800	3370
		32500	27200
		29100
		4500
		9930
		5690
		7590
	Average	21023.3	26400	4130
	Std Dev.	13544.9	3383.29	1098.91
	time (h)	2	6	24
	MXF Concentration in cellular lesions (ng/g)	48400	35900	9490
		51200	44600	7060
		57100	47500	6480
		47800	55800
		54400	47200
		52000	35300
		47700	60900
		46800	53600
		59200	25500
		9300	40200
		6570
		6460
		10900
		7650
		9220
		15400
	Average	33131.2	44650	7676.67
	Std Dev.	21986	10716.7	1596.95
	time (h)	2	6	24
	MXF Concentration in caseous lesions (ng/g)	10900	29700	-
		17300	29100
			31600
			50500
			30600
	Average	14100	34300	-
	Std Dev.	4525.48	9105.22	-
	time (h)	2	6	24
	MXF Concentration in caseum (ng/g)	50900	-	-
		10300
		1070
	Average	20756.7	-	-
	Std Dev.	26509.7	-	-
	time (h)	2	6	24
	MXF Concentration in cavity wall (ng/g)	48700	-	-
		8410
		14500
	Average	23870	-	-
	Std Dev.	21717.9	-	-

## Sheet: LVX
Levofloxacin 75 mg/kg
	time (h)	0	0.5	1	2	4	6	16	24
	LVX Plasma concentration (ng/ml)	0	14100	13300	9620	3730	3200	523	435
			2510	3150	1860	3620	7820		294
			8350	6180	6370	1890	7660		429
			3780	7210	9350	2450	2840		266
			11000	8820	9650		2320
			4390	3320	7360		1760
			2930	2030	4100		1580
			5450	4810	4930		1480
			2260	3030	3910
			2880	3230	2450
			1610	2000	1740
			5110	8570	11800
			10800	8330	6450
			6960	6750	6920
			6250
	Average	0	5892	5766.43	6179.29	2922.5	3582.5	523	356
	Std Dev.		3714.8	3276.34	3173.05	899.606	2635.63	-	88.5325
	time (h)	2	6	12	16	24
	LVX Concentration in uninvolved lung (ng/g)	2700	5550	1440	2140	658
		5970	6490	823	1260	654
		5340	14100	1180	991	573
		6090	19900	1190	1230	411
		6100	19500	1060		468
		26200	18800	1280		488
		12000	22000			419
		13300	14600			339
		5360	14700			526
		5340	10000			485
		6360	16300			552
		5940	14900			398
		7010	13100			427
		7380	3250			593
		7440	8160			468
		5250				278
		6200				357
		12300				514
		13500				460
		11600				642
		7140				500
		10800				522
		9830				609
		24200				552
		11900				464
		12500				538
		14700				501
		9630				758
		14700				554
		12500				775
		18300				418
		11700				757
		13500				541
		10300				505
		15100				341
						480
						523
						597
						949
						807
						838
						930
						865
						800
						823
						988
						853
	Average	10519.4	13423.3	1162.17	1405.25	585.064
	Std Dev.	5210.61	5659.08	208.634	504.404	176.593
	time (h)	2	6	12	16	24
	LVX Concentration in cellular lesions (ng/g)	2690	7350	1390	2330	644
		5340	5190	1490		1280
		3320	8700	1780		759
		11000	8570	1770		791
		6880	8240	1930		1320
		11000	8770	1440		1480
		11500	9430	1960		537
		11900	10000	1900		1160
		11400	9900	1660		1310
		26100	8530	1250		1180
		34000	12400	2040
		23200	10700	1900
		24800	8840	3760
		23300	7570
		26100	8590
		22400	8990
		23500	9520
		28000	10900
		25800	9140
		7140	8710
		34500	6440
		16000	4700
		37800	6960
		35100	23900
		33000	23700
		23300	26700
		28800	28400
			27300
			29900
			22700
			26200
			24400
			23000
			18800
			25400
			BLQ
			21400
			18500
			17800
			17000
			18700
			17200
			17700
			16400
			8270
			6370
			5860
			6550
			7340
	Average	20291.5	14117.3	1866.92	2330	1046.1
	Std Dev.	10670.7	7576.16	620.529	-	331.145
	time (h)	2	6	12	16	24
	LVX Concentration in caseous lesions (ng/g)	4430	27200	2010	914	726
		4860	26200	2470	844	745
		5070	24300	2650	1610	883
		5180	23800	1760	2590	848
		3180	26400	2070		947
		8850	28100	2060		1520
		10700	16900	1680		989
		12500	23200	1170		1100
		10300	18300	1670		181
		6720	21700	1300		516
		1400	20800	2950		1140
		13700	26100			1090
		10900	5770			1870
		28300	5040			1330
		23900	4750			1340
		26900	5500			1460
		22700	5610
		23500	5760
		24000	6930
		26200	7180
		22400	5490
		25400	5540
		31600	4820
		31200	5720
		30600	7740
		22400	5310
		19300	4790
		18700	7180
		39300	5240
		41000	5620
		63600	4680
		22700	5660
		42300	4940
		32200	4860
		29400	4940
		7430	4630
		21000	6340
		24200	5200
		21500	3580
		30900	7860
		17400	9310
		22300
		25400
		11200
		22600
		16300
		30100
		22200
		27600
		17200
		17000
		22600
		16900
		36400
	Average	21400.4	10951	1980.91	1489.5	1042.81
	Std Dev.	11556.2	8495.37	547.567	811.067	412.845
	time (h)	2	6	12	16	24
	LVX Concentration in caseum (ng/ml)	5450	4460	2821	-	-
		10900	3840
			4220
			4410
			4280
			5130
	Average	8175	4390	2821	-	-
	Std Dev.	3853.73	423.415	-	-	-
	time (h)	2	6	12	16	24
	LVX Concentration in cavity wall (ng/ml)	13100	7980	1950	-	-
			8760	1650
			7190
			7040
			7320
			8560
			7080
			9310
			6350
			6110
			6500
			6450
			6710
			5400
			5820
			3940
			3550
			3270
			3450
			4090
			3760
	Average	13100	6125.71	1800	-	-
	Std Dev.	-	1850.31	212.132	-	-

## Sheet: GTX
Gatifloxacin 100 mg/kg
	time (h)	0	0.5	1	2	4	6	24
	GFX Plasma concentration (ng/ml)	0	3190	3970	3780	6890	7270	1200
			5890	7180	7540	4910	3980
			3390	3390	3910	3840	2720
			2490	3650	3360	6150	4400
			1600	2630	2100	8700	10500
			1690	3330	6090
			2810	9420	5260
			10800	134	7950
			120		1700
	Average	0	3553.33	4213	4632.22	6098	5774	1200
	Std Dev.		3140.29	2850.89	2232.11	1864.82	3122.75	-
	time (h)	2	6	24
	GFX Concentration in uninvolved lung (ng/g)	13700	36900	6260
		13600	29700	5210
		12900	27500	6180
		16800	35300	6730
		7630	38400	6160
		18900	26900	5350
		13200	13700	5760
		8970	13800	953
		12300	17100	1070
		7490	15600	1300
		40300	16900	1240
		16300	17300	1060
		16100	23100	1630
		16400	19100	1260
		16600	24200	1980
		19200	35600	1790
		17200	39300	1820
		19000	32300
		17000	35500
		21300	41500
			37200
			38600
			35900
	Average	16244.5	28321.7	3279.59
	Std Dev.	6816.47	9483.33	2342.56
	time (h)	2	6	24
	GFX Concentration in cellular lesions (ng/g)	16300	46300	7330
		14300	41300	5790
		7300	25500	12400
		20000	41200	2690
		25200	22200
		17000	19200
		14200	22800
		15700	25900
		18500	27600
		19900	29300
		22600	29200
		17400	50500
		45300	39700
		32100	46000
		43200	44500
		45900	43300
		42700	47300
		46200	43800
		44600	43300
		66700	47400
		24000	51100
		23300	44200
			53600
			58100
			67300
			62100
			42000
			49300
			40800
			54400
			60400
	Average	28290.9	42567.7	7052.5
	Std Dev.	15133.3	12369.8	4053.73
	time (h)	2	6	24
	GFX Concentration in necrotic lesions (ng/g)	13900	39200	7220
		20100	43700	6620
		12600	43200	4200
		14100	34900	7210
		18500	25600	6170
		15200	38500	8690
		16400	34900	9120
		20200	42300	8000
		16200	37500	12300
		17500	34700	8790
		11400	33400	8620
		10200	31500	9290
		6770	32100	6300
		13200	26600	9160
		10800	35200	10300
		15400	17300	9930
		18100	34100	8620
		13400	37000	10500
		14500	40500	11800
		10700	24200	13300
		14800	21800	9600
		15800	28500	8100
		17700	20800	6580
		15600	11900	10100
		16600	24100	11400
		16300	26000	9750
		16600	25300	10100
		16100	22200	10900
		17200	23800	10800
		18700	20600	11700
		19500	18000	1400
		19400	18400	2830
		14400	21700	1770
		23500	20800
		15200	25000
		9280	31600
		16900	19100
		22600	22000
		8450	21000
		17800	23600
		17400	26700
		21400	20800
		25700	24500
		34000	21800
		58000	23000
		45200	20700
		47400	20300
		37500	25100
		11700	19700
		61100	26300
		51300	13900
		55500	20500
		53600	23800
		59200	22800
		57300	38400
		60200	34100
		64500	35500
		67100	20000
		80500	22800
		56600	19500
		73200	45100
		76100	41300
		25600	68200
		20000	78300
		25800	70700
		11300	65100
		25500	67700
			81800
			48900
			66800
			74900
			63000
			71600
	Average	27526.9	33646.6	8520.3
	Std Dev.	19813.4	17018.5	2874.3
	time (h)	2	6	24
	GFX Concentration in caseum (ng/g)	89600	10800	3730
	time (h)	2	6	24
	GFX Concentration in cavity wall (ng/g)	27300	10300	-
		28200
		23000
		23400
		22200
	Average	24820	10300	-
	Std Dev.	2728	-	-
