# Supplementary material for: Fluoroquinolone Efficacy against Tuberculosis Is Driven by Penetration into Lesions and Activity against Resident Bacterial Populations
Source: Antimicrob Agents Chemother. 2019 Apr 25;63(5):e02516-18. doi: 10.1128/AAC.02516-18 (PMC6496041; doi:10.1128/AAC.02516-18)
Supplement: Supplemental file 3 [file AAC.02516-18-sd002.xlsx]

## Sheet: Dataset S2 TDM
	Therapeutic drug monitoring and PK parameters of rabbits on treatment
	MXF 60 mg/kg
		Plasma concentrations (ng/mL)
		rabbit ID
	Time (h)	2295	2296	2303	2304	2308	average	SD
	0	1660	757	1240	686	732	1015	424.719
	0.5	6120	2700	4630	2560	1840	3570	1760.4
	2	5020	3000	4530	3720	4390	4132	784.965
	4	2880	1870	2670	3270	2230	2584	547.887
	7	1870	1120	2020	2530	1350	1778	558.722
	24	1660	757	1240	686	732	1015	424.719
	AUC (ng*h/mL)	55330	30448.8	50282.5	48547.5	35002.5	43922.2	10642.8
	Cmax (ng/mL)	6120	3000	4630	3720	4390	4372	1165.11
	MXF 25 mg/kg
		Plasma concentrations (ng/mL)
		rabbit ID
	Time (h)	2277	2278	2290	2291	average	SD
	0	139	62.7	393	118	178.175	146.788
	0.5	1490	2970	2790	1630	2220	767.767
	1	1850	3440	2760	2440	2622.5	662.64
	2	1070	2230	1920	2080	1825	519.005
	4	483	826	1010	1290	902.25	338.401
	7	229	205	355	681	367.5	219.11
	24	162	70.9	236	183	162.975	68.8293
	AUC (ng*h/mL)	8646.75	12143.3	14524.2	17385	13174.8	3701.98
	fAUC	6052.72	8500.33	10167	12169.5	9222.38	2591.39
	fAUC/MIC upper *	24.2109	34.0013	40.6679	48.678	36.8895	10.3655
	fAUC/MIC lower *	12.1054	17.0007	20.3339	24.339	18.4448	5.18277
	Cmax (ng/mL)	1850	3440	2790	2440	2630	664.881
	* using an MIC range against HN878 of 250 to 500 ng/mL [1-2]
	GTX 40 mg/kg
		Plasma concentrations (ng/mL)
		rabbit ID
	Time (h)	2542	2543	2595	average	SD
	0	502	552	1340	694	436.53
	0.5	5550	4680	5540	4137.25	2275.67
	2	5680	5010	5670	4475	1981.62
	4	4140	4640	6360	4040	2226.57
	6	2410	1940	4380	2403.75	1463.7
	7	1170	1090	2550	1482.5	712.43
	8	551	594	1690	968.75	529.22
	24	509	609	1320	703.25	422.19
	AUC (ng*h/mL)	29561.5	29473.5	56527.5	38520.8	15594.3
	Cmax (ng/mL)	5680	5010	6360	5683.33	675.006
	LVX 100 mg/kg
		Plasma concentrations (ng/mL)
		rabbit ID
	Time (h)	2583	2585	2587	2581	average	SD
	0	2200	2440	1910	1070	1905	597.355
	0.5	3110	16400	6940	12600	9762.5	5897.18
	1	6340	17500	10100	18100	13010	5745.29
	2	10200	18700	16900	21300	16775	4740.87
	4	6060	13500	14100	9930	10897.5	3713.33
	6	3960	6840	8990	3680	5867.5	2524.51
	8	3560	4360	5280	3530	4182.5	826.494
	24	1920	2760	2400	1710	2197.5	473.313
	AUC (ng*h/mL)	89600	151985	149772	124762	129030	29040.9
	Cmax (ng/mL)	10200	18700	16900	21300	16775	4740.87
1	Xie, Y.L., et al., Evaluation of a Rapid Molecular Drug-Susceptibility Test for Tuberculosis. N Engl J Med, 2017. 377(11): p. 1043-1054.
2	Lee, J., et al., Sensititre MYCOTB MIC plate for testing Mycobacterium tuberculosis susceptibility to first- and second-line drugs. Antimicrob Agents Chemother, 2014. 58(1): p. 11-8.
