# Supplementary material for: Fluoroquinolone Efficacy against Tuberculosis Is Driven by Penetration into Lesions and Activity against Resident Bacterial Populations
Source: Antimicrob Agents Chemother. 2019 Apr 25;63(5):e02516-18. doi: 10.1128/AAC.02516-18 (PMC6496041; doi:10.1128/AAC.02516-18)
Supplement: Supplemental file 4 [file AAC.02516-18-sd003.xlsx]

## Sheet: Sheet1
Dataset S3 - Bacterial burden in lesions
week	Treatment week	drug	rabbit	#	Tissue_Wt (g)	Tissue/Lobe	Gran size (mm)	lesion type	CFU in tissue	CEQ in tissue (mean)	CEQ corrected	ratio
12	4	control	2572	1	0.0253	LUL		Normal	0	0	0	1
12	4	control	2572	2	0.0223	LN	2	LN	0	0	0	1
12	4	control	2572	3	0.0045	LN	2	LN	0	0	0	1
12	4	control	2572	4	0.0013	LUL	2	CAS	585	541	585	1
12	4	control	2572	5	0.001	LUL	1	CELL	410	387	410	1
12	4	control	2572	6	0.0006	LUL	2	CELL	250	432	432	2
12	4	control	2572	7	0.012	LLL		Normal	0	0	0	1
12	4	control	2572	8	0.0011	LLL	2	CAS	580	1258	1258	2
12	4	control	2572	9	0.0066	LLL	2	CAS	3525	4142	4142	1
12	4	control	2572	10	0.0055	LLL	2	CELL	1219	3993	3993	3
12	4	control	2572	11	0.0256	LLL		Normal	0	0	0	1
12	4	control	2572	12	0.0026	RML	2	CELL	430	792	792	2
12	4	control	2572	13	0.0426	RML		Normal	55	381	381	7
12	4	control	2572	14	0.0238	RML	2	CELL	485	1335	1335	3
12	4	control	2572	15	0.033	RLL		Normal	0	0	0	1
12	4	control	2572	16	0.01	RLL	2	CELL	0	0	0	1
12	4	control	2572	17	0.0059	RLL	2	CELL	1506	2807	2807	2
12	4	control	2572	18	0.0036	RUL	3	CELL	469	608	608	1
12	4	control	2572	19	0.0443	RUL		Normal	0	146	146	147
12	4	control	2572	20	0.005	RUL	0.5	CAS	1100	1009	1100	1
12	4	control	2574	1	0.1282	LN	10	LN		106
12	4	control	2574	2	0.0143	LN	2	LN	0	0	0	1
12	4	control	2574	3	0.0206	RUL		Normal	0	0	0	1
12	4	control	2574	4	0.0071	RUL	2	CELL	55	0	55	1
12	4	control	2574	5	0.021	RUL	3	CAS	1094	9469	9469	9
12	4	control	2574	6	0.008	RML	2	CELL	700	986	986	1
12	4	control	2574	7	0.037	RML		Normal	475	1066	1066	2
12	4	control	2574	8	0.0138	RML	2	CAS	1388	8382	8382	6
12	4	control	2574	9	0.0186	RML	3	CAS	1419	7401	7401	5
12	4	control	2574	10	0.0046	RML	2	CAS	656	761	761	1
12	4	control	2574	11	0.0476	RLL		Normal	10	0	10	1
12	4	control	2574	12	0.0195	RLL	2	CELL	100	153	153	2
12	4	control	2574	13	0.0068	RLL	3	CELL	406	764	764	2
12	4	control	2574	14	0.0092	RLL	2	CAS		17339
12	4	control	2574	15	0.03	RLL	4	CAS	9438	110461	110461	12
12	4	control	2574	16	0.0334	RLL	3	CAS	1481	24620	24620	17
12	4	control	2574	17	0.0512	RLL	3	CAS	9375	380647	380647	41
12	4	control	2574	18	0.071	LLL		Normal	500	833	833	2
12	4	control	2574	19	0.0206	LLL	4	CAS	419	1605	1605	4
12	4	control	2574	20	0.0176	LLL	4	CAS	494	1471	1471	3
12	4	control	2574	21	0.0286	LLL	3	CAS	981	2541	2541	3
12	4	control	2574	22	0.0114	LLL	4	CELL	944	5655	5655	6
12	4	control	2574	23	0.0558	LLL	5	CELL	2763	43348	43348	16
12	4	control	2574	24	0.0271	LUL		Normal	10	447	447	41
12	4	control	2574	25	0.0298	LUL	3	CELL	938	5968	5968	6
12	4	control	2574	26	0.0362	LUL	2	CELL	1731	1739	1739	1
12	4	control	2574	27	0.0136	LUL	7	CAS	13813	27143	27143	2
12	4	control	2574	28	0.0448	LUL	4	CAS	738	6156	6156	8
12	4	control	2580	1	0.2566	LN	10	LN	2125	1071	2125	1
12	4	control	2580	2	0.1896	LN	10	LN	1250	114	nd
12	4	control	2580	3	0.0748	LN	5	LN	2500	4128	4128	2
12	4	control	2580	4	0.0199	LUL		Normal	913	463	912.5	1
12	4	control	2580	5	0.0418	LUL	4	CELL	15875	7635	nd
12	4	control	2580	6	0.0409	LUL	4	CELL	15000	134736	134736	9
12	4	control	2580	7	0.0459	LUL	5	CELL	126000	7697	nd
12	4	control	2580	8	0.0842	LUL	6	CAS	12875	12472	12875	1
12	4	control	2580	9	0.1176	LUL	5	CAS	280000	131535	nd
12	4	control	2580	10	0.1104	LUL	6	CAS	27750	73384	73384	3
12	4	control	2580	11	0.123	LUL	5	CAS	4037500	4175	nd
12	4	control	2580	12	0.0816	LUL	6	CAS	215000	367741	367741	2
12	4	control	2580	13	0.051	LUL	3	CAS	44000	33709	44000	1
12	4	control	2580	14	0.0392	LUL	3	CAS	21188	17576	21187.5	1
12	4	control	2580	15	0.0902	LUL	5	CAS	122500	8172	nd
12	4	control	2580	16	0.1372	RUL	5	CAS	49000000	98118	nd
12	4	control	2580	17	0.0372	RUL		Normal	8700	206005	206005	24
12	4	control	2580	18	0.0816	RUL	5	CAS	44750	68469	68469	2
12	4	control	2580	19	0.0105	RML		Normal	4400	7416	7416	2
12	4	control	2580	20	0.3622	RML	20	CAS	14200000	7387734	14200000	1
12	4	control	2580	21	0.4222	RML	20	CAS	4200000	6081769	6081769	1
12	4	control	2580	22	0.03	RLL		Normal	7375	26129	26129	4
12	4	control	2580	23	0.0976	RLL	4	CAS	178750	45479	nd
12	4	control	2580	24	0.054	RLL	4	CELL	41750	68989	68989	2
12	4	control	2580	25	0.1656	RLL	6	CAS	226250	30395	nd
12	4	control	2580	26	0.03	RACC		Normal	1763	1443	1762.5	1
12	4	control	2580	27	0.1534	RACC	7	CAS	23625	53003	53003	2
12	4	control	2580	28	0.0251	RACC	5	CELL	6313	15620	15620	2
12	4	control	2580	29	0.0607	LLL		Normal	28875	216502	216502	7
12	4	control	2580	30	0.197	LLL	10	CELL	313750	708844	708844	2
12	4	control	2580	31	0.4869	LLL	20	CAS	10800000	0	nd
12	4	control	2580	32	0.3658	LLL	25	CAS	2575000	3186703	3186703	1
12	4	control	2580	33	0.2456	LLL	10	CELL	285000	390567	390567	1
12	4	control	2582	1	0.0188	LUL		Normal	140	2920	2920	21
12	4	control	2582	2	0.0017	LUL	1	CAS	1744	635	nd
12	4	control	2582	3	0.0061	LUL	2	CELL	938	623	937.5	1
12	4	control	2582	4	0.0073	LUL	3	CELL	30	171	171	6
12	4	control	2582	5	0.0162	LLL		Normal	50	206819	206819	4055
12	4	control	2582	6	0.0166	LLL	3	CAS	625	473	625	1
12	4	control	2582	7	0.0148	LLL	3	CELL	700	150	nd
12	4	control	2582	8	0.0021	RUL	3	CELL	863	356	nd
12	4	control	2582	9	0.0079	RUL	0.5	CAS	31	62	62	2
12	4	control	2582	10	0.048	RUL		Normal	731	170	nd
12	4	control	2582	11	0.0116	RUL	3	CAS	613	480	612.5	1
12	4	control	2582	12	0.0372	RML		Normal	295	1306	1306	4
12	4	control	2582	13	0.0206	RML	4	CELL	7625	5953	7625	1
12	4	control	2582	14	0.0186	RML	4	CELL	1325	4701	4701	4
12	4	control	2582	15	0.0304	RLL		Normal	65	1245	1245	19
12	4	control	2582	16	0.0231	RLL	4	CELL	806	462	806.25	1
12	4	control	2582	17	0.0462	RLL	4	CAS	490	450	490	1
12	4	control	2590	1	0.0023	LUL	1	CELL	100	152	152	2
12	4	control	2590	2	0.0404	LUL		Normal	0	68891	68891	68892
12	4	control	2590	3	0.004	LUL	2	CELL	0	147	147	148
12	4	control	2590	4	0.041	RUL		Normal	0	495	495	496
12	4	control	2590	5	0.0116	RACC		Normal	0	244	244	245
12	4	control	2590	6	0.007	RACC	2	CELL	35	231	231	6
12	4	control	2590	7	0.0436	LLL		Normal	0	0	0	1
12	4	control	2590	8	0.0102	LLL	2	CELL	160	540	540	3
12	4	control	2590	9	0.0219	RML		Normal	0	118	118	119
12	4	control	2590	10	0.0068	RML	2	CELL	25	144	144	6
12	4	control	2590	11	0.0315	RLL		Normal	0	384	384	385
12	4	control	2590	12	0.0083	RLL	2	CAS	0	0	0	1
12	4	control	2590	13	0.003	RLL	2	CELL	5	0	5	1
12	4	control	2590	14	0.0138	RLL	2	CELL	375	295	375	1
12	4	control	2591	1	0.0482	LUL		Normal	245	301	301	1
12	4	control	2591	2	0.0037	LUL	2	CELL	305	885	885	3
12	4	control	2591	3	0.0068	LUL	2	CELL	475	633	633	1
12	4	control	2591	4	0.0407	LLL		Normal	470	817	817	2
12	4	control	2591	5	0.004	LLL	1	CELL	856	296	nd
12	4	control	2591	6	0.028	RACC		Normal	0	0	0	1
12	4	control	2591	7	0.0132	RACC	2	CELL	110	266	266	2
12	4	control	2591	8	0.0716	RLL		Normal	620	921	921	1
12	4	control	2591	9	0.0219	RLL	2	CELL	290	215	290	1
12	4	control	2591	10	0.0103	RUL		Normal	250	526	526	2
12	4	control	2591	11	0.0046	RUL	2	CELL	12500	12075	12500	1
12	4	control	2591	12	0.0241	RUL	3	CAS	1569	2007	2007	1
12	4	control	2591	13	0.0261	RML		Normal	240	367	367	2
12	4	control	2591	14	0.0106	RML	2	CELL	7250	8599	8599	1
12	4	control	2591	15	0.0041	RML	1	CELL	375	482	482	1
12	4	control	2591	16	0.0134	RML	1	CELL	994	1087	1087	1
12	4	GTX	2351	1	0.0163	Lymph Node	5 mm	LN	0	0	0	1
12	4	GTX	2351	2	0.0098	Lymph Node	3 mm	LN	0	0	0	1
12	4	GTX	2351	3	0.0137	RUL	4 mm	Normal	0	0	0	1
12	4	GTX	2351	4	0.0025	RUL	3 mm	CAS	300	2475	2475	8
12	4	GTX	2351	5	0.0018	RUL	2 mm	CAS	0	783	783	784
12	4	GTX	2351	6	0.0021	RUL	1.5 mm	CAS	0	0	0	1
12	4	GTX	2351	7	0.0019	RUL	2 mm	CELL	0	0	0	1
12	4	GTX	2351	8	0.001	RUL	1 mm	CELL	0	0	0	1
12	4	GTX	2351	9	0.0004	RUL	1 mm	CELL	0	0	0	1
12	4	GTX	2351	10	0.0182	RML	5 mm	Normal	0	0	0	1
12	4	GTX	2351	11	0.0032	RML	2 mm	CAS	125	2818	2818	22
12	4	GTX	2351	12	0.0009	RML	2 mm	CELL	5	0	5	1
12	4	GTX	2351	13	0.0031	RML	2 mm	CELL	6	770	770	106
12	4	GTX	2351	14	0.0012	RML	3 mm	CELL	0	0	0	1
12	4	GTX	2351	15	0.0018	RML	2 mm	CELL	0	0	0	1
12	4	GTX	2351	16	0.0122	RACC	5 mm	Normal	0	0	0	1
12	4	GTX	2351	17	0.0003	RACC	1 mm	CAS	0	0	0	1
12	4	GTX	2351	18	0.0018	RLL	2 mm	CELL	15	211	211	13
12	4	GTX	2351	19	0.0017	RLL	2 mm	CELL	60	672	672	11
12	4	GTX	2351	20	0.0002	RACC	1 mm	CELL	38	812	812	21
12	4	GTX	2351	21	0.0062	RLL	3 mm	CAS	65	1118	1118	17
12	4	GTX	2351	22	0.0042	LLL	2 mm	CAS	245	716	716	3
12	4	GTX	2351	23	0.007	LLL	2 mm	CAS	55	1743	1743	31
12	4	GTX	2351	24	0.022	LLL	5 mm	CAS	0	1219	1219	1220
12	4	GTX	2351	25	0.0031	LUL	2 mm	CAS	120	2885	2885	24
12	4	GTX	2351	26	0.014	LLL	2 mm	CELL	300	1695	1695	6
12	4	GTX	2351	27	0.0324	LLL		Normal	0	141	141	142
12	4	GTX	2355	1	0.007	Lymph Node	1 mm	LN	0	0	0	1
12	4	GTX	2355	2	0.035	LUL	3 mm	Normal	0	0	0	1
12	4	GTX	2355	3	0.012	LUL	3 mm		725	10801	10801	15
12	4	GTX	2355	4	0.019	LUL	1 mm		495	27404	27404	55
12	4	GTX	2355	5	0.014	LUL	4 mm		395	9714	9714	25
12	4	GTX	2355	6	0.005	LUL	1 mm		115	4569	4569	39
12	4	GTX	2355	7	0.0111	LUL	2 mm		1070	431714	431714	403
12	4	GTX	2355	8	0.0049	LUL	1 mm		50	1098	1098	22
12	4	GTX	2355	9	0.007	LUL	1 mm		565	11834	11834	21
12	4	GTX	2355	10	0.0078	LUL	1 mm		110	2520	2520	23
12	4	GTX	2355	11	0.032	LLL		Normal	0	0	0	1
12	4	GTX	2355	12	0.031	LLL		Normal	0	0	0	1
12	4	GTX	2355	13	0.0192	LLL	1 mm		170	17020	17020	100
12	4	GTX	2355	14	0.006	LLL	1 mm		10	549	549	50
12	4	GTX	2355	15	0.0039	LLL	1 mm		135	3098	3098	23
12	4	GTX	2355	16	0.044	RML		Normal	0	0	0	1
12	4	GTX	2355	17	0.0102	RML	1 mm		265	2154	2154	8
12	4	GTX	2355	18	0.0072	RML	1 mm		20	5950	5950	283
12	4	GTX	2355	19	0.0054	RACC	1 mm		10	659	659	60
12	4	GTX	2355	20	0.0143	RACC	1 mm		400	41648	41648	104
12	4	GTX	2355	21	0.0072	RACC	1 mm		50	8961	8961	176
12	4	GTX	2355	22	0.0348	RUL		Normal	0	0	0	1
12	4	GTX	2355	23	0.035	RUL		Normal	0	127	127	128
12	4	GTX	2355	24	0.0059	RUL	1 mm		45	412	412	9
12	4	GTX	2355	25	0.0015	RUL	1 mm		5	261	261	44
12	4	GTX	2355	26	0.0162	RLL		Normal	0	282	282	283
12	4	GTX	2355	27	0.025	RLL	1 mm		390	16138	16138	41
12	4	GTX	2367	1	0.0264	Lymph Node		LN	0	0	0	1
12	4	GTX	2367	2	0.0098	Lymph Node		LN	0	0	0	1
12	4	GTX	2367	3	0.0824	LLL		Normal	0	0	0	1
12	4	GTX	2367	4	0.0047	LLL	3 mm	CAS	180	2326	2326	13
12	4	GTX	2367	5	0.0021	LLL	3 mm	CAS	395	333	395	1
12	4	GTX	2367	6	0.0831	LLL		Normal	0	0	0	1
12	4	GTX	2367	7	0.0154	LUL		Normal	0	0	0	1
12	4	GTX	2367	8	0.0037	LUL	2 mm	CAS	220	9335	9335	42
12	4	GTX	2367	9	0.0006	LUL	2 mm	CAS	0	0	0	1
12	4	GTX	2367	10	0.003	LUL	2 mm	CELL	10	154	154	14
12	4	GTX	2367	11	0.0231	RUL		Normal	0	0	0	1
12	4	GTX	2367	12	0.0173	RUL		Normal	0	0	0	1
12	4	GTX	2367	13	0.0028	RUL	3 mm	CAS	220	2469	2469	11
12	4	GTX	2367	14	0.0025	RUL	2.5 mm	CAS	70	534	534	8
12	4	GTX	2367	15	0.0013	RUL	2 mm	CELL	180	1674	1674	9
12	4	GTX	2367	16	0.0014	RUL	1.5 mm	CELL	45	79	79	2
12	4	GTX	2367	17	0.075	RML		Normal	0	0	0	1
12	4	GTX	2367	18	0.0375	RML		Normal	0	0	0	1
12	4	GTX	2367	19	0.004	RML	3 mm	CAS	110	1167	1167	11
12	4	GTX	2367	20	0.0024	RML	2 mm	CAS	50	266	266	5
12	4	GTX	2367	21	0.0266	RLL		Normal	0	0	0	1
12	4	GTX	2367	22	0.0127	RLL		Normal	0	0	0	1
12	4	GTX	2367	23	0.0058	RLL	2 mm	CAS	55	610	610	11
12	4	GTX	2367	24	0.0033	RLL	2 mm	CAS	810	11163	11163	14
12	4	GTX	2367	25	0.0023	RLL	2 mm	CAS	25	282	282	11
12	4	GTX	2367	26	0.0007	RLL	1.5 mm	CAS	0		no
12	4	GTX	2375	1	0.0405	RLL		Normal	30	635	635	21
12	4	GTX	2375	2	0.0058	RLL	2.5 mm	CAS	285	2719	2719	10
12	4	GTX	2375	3	0.0076	RLL	3 mm	CAS	50	2107	2107	41
12	4	GTX	2375	4	0.0027	RLL	2 mm	CAS	285	2211	2211	8
12	4	GTX	2375	5	0.0045	RLL	2.5 mm	CAS	45	1698	1698	37
12	4	GTX	2375	6	0.0007	RLL	2 mm	CAS	0	354	354	355
12	4	GTX	2375	7	0.0553	RUL		Normal	0	1065	1065	1066
12	4	GTX	2375	8	0.0054	RUL	3 mm	CAS	0	781	781	782
12	4	GTX	2375	9	0.0062	RUL	2.5 mm	CAS	19	847	847	43
12	4	GTX	2375	10	0.0013	RUL	1 mm	CAS	120	239	239	2
12	4	GTX	2375	11	0.0063	RUL	2.5 mm	CELL	0	215	215	216
12	4	GTX	2375	12	0.0069	RUL	3 mm	CELL	5	401	401	67
12	4	GTX	2375	13	0.003	RUL	2 mm	CELL	0	268	268	269
12	4	GTX	2375	14	0.0011	RUL		CELL	0	67	67	68
12	4	GTX	2375	15	0.012	RML		Normal	0	1834	1834	1835
12	4	GTX	2375	16	0.0107	RML		Normal	0	797	797	798
12	4	GTX	2375	17	0.0058	RML	3.5 mm	CAS	15	390	390	24
12	4	GTX	2375	18	0.0014	RML	2 mm	CAS	160	162	162	1
12	4	GTX	2375	19	0.0017	RACC	2 mm	CAS	170	987	987	6
12	4	GTX	2375	20	0.0049	RACC	2 mm	CELL	80	531	531	7
12	4	GTX	2375	21	0.0039	RACC		CELL	5	1817	1817	303
12	4	GTX	2375	22	0.0335	LUL		Normal	0	4555	4555	4556
12	4	GTX	2375	23	0.0041	LUL	2.5 mm	CAS	110	329	329	3
12	4	GTX	2375	24	0.0011	LUL	2.5 mm	CAS	150	241	241	2
12	4	GTX	2375	25	0.0012	LUL	2 mm	CELL	15	348	348	22
12	4	GTX	2375	26	0.0151	LLL		Normal	0	630	630	631
12	4	GTX	2375	27	0.0103	LLL	1-2.5mm	CELL	75	138	138	2
12	4	LVX	2571	1	0.0026	RACC	2	CAS	60	270	270	4
12	4	LVX	2571	2	0.0078	RACC		Normal	0	291	291	292
12	4	LVX	2571	3	0.0293	LN	4	LN	0	277	277	278
12	4	LVX	2571	4	0.0432	LN	5	LN	0	0	0	1
12	4	LVX	2571	5	0.0487	LUL		Normal	5	100	100	17
12	4	LVX	2571	6	0.0104	LUL	4	CAS	360	365	365	1
12	4	LVX	2571	7	0.0041	LUL	3	CAS	235	331	331	1
12	4	LVX	2571	8	0.0111	LUL	4	CELL	90	65	90	1
12	4	LVX	2571	9	0.0298	RUL		Normal	0	0	0	1
12	4	LVX	2571	10	0.0103	RUL	3	CELL	235	2132	2132	9
12	4	LVX	2571	11	0.0026	RUL	1	CELL	5	76	76	13
12	4	LVX	2571	12	0.0104	RUL	3	CAS	1425	3646	3646	3
12	4	LVX	2571	13	0.013	RUL	3	CAS	1519	10040	10040	7
12	4	LVX	2571	14	0.0022	RUL	2	CAS	125	1092	1092	9
12	4	LVX	2571	15	0.0186	RML	5	CAS	0	0	0	1
12	4	LVX	2571	16	0.0084	RML	3	CELL	5	158	158	27
12	4	LVX	2571	17	0.0179	RML	3	CELL	0	0	0	1
12	4	LVX	2571	18	0.0125	RML	4	CAS	175	210	210	1
12	4	LVX	2571	19	0.0174	RML	5	CAS	335	148	nd
12	4	LVX	2571	20	0.081	RLL		Normal	0	0	0	1
12	4	LVX	2571	21	0.0111	RLL	4		230	217	230	1
12	4	LVX	2571	22	0.045	RLL		Normal	0	111	111	112
12	4	LVX	2571	23	0.0075	RLL	3	CELL	525	639	639	1
12	4	LVX	2571	24	0.0152	LLL		Normal	380	266	380	1
12	4	LVX	2571	25	0.0079	LLL	3	CAS	545	2364	2364	4
12	4	LVX	2571	26	0.0031	LLL	2	CELL	185	1254	1254	7
12	4	LVX	2571	27	0.0078	LLL	2	CELL	100	352	352	3
12	4	LVX	2573	1	0.0315	LUL		Normal	95	906	906	9
12	4	LVX	2573	2	0.0099	LUL	2	CAS	635	3267	3267	5
12	4	LVX	2573	3	0.0128	LUL	2	CAS	555	1177	1177	2
12	4	LVX	2573	4	0.0094	LUL	3	CELL	45	148	148	3
12	4	LVX	2573	5	0.0044	LUL	3	CELL	530	3607	3607	7
12	4	LVX	2573	6	0.0082	LUL	3	CELL	110	469	469	4
12	4	LVX	2573	7	0.0159	LLL		Normal	0	538	538	539
12	4	LVX	2573	8	0.0038	LLL	1	CAS	445	563	563	1
12	4	LVX	2573	9	0.0184	LLL	3	CELL	75	896	896	12
12	4	LVX	2573	10	0.0169	LLL	4	CELL	270	150	270	1
12	4	LVX	2573	11	0.0553	LN	5	LN	0	0	0	1
12	4	LVX	2573	12	0.0162	RUL		Normal	0	624	624	625
12	4	LVX	2573	13	0.0331	RUL	3	CAS	900	2283	2283	3
12	4	LVX	2573	14	0.0207	RUL	4	CELL	2181	5045	5045	2
12	4	LVX	2573	15	0.0244	RML		Normal	0	486	486	487
12	4	LVX	2573	16	0.0119	RML	3	CAS	350	873	873	2
12	4	LVX	2573	17	0.0116	RML	3	CELL	45	720	720	16
12	4	LVX	2573	18	0.0096	RML	3	CELL	195	1194	1194	6
12	4	LVX	2573	19	0.0076	RML	3	CELL	30	302	302	10
12	4	LVX	2573	20	0.0371	RLL		Normal	35	507	507	14
12	4	LVX	2573	21	0.0076	RLL	1	CAS	819	4300	4300	5
12	4	LVX	2573	22	0.0144	RLL	4	CELL	115	86000	86000	741
12	4	LVX	2573	23	0.0064	RLL	3	CELL	15	66	66	4
12	4	LVX	2573	24	0.0396	RACC		Normal	5	132	132	22
12	4	LVX	2573	25	0.0011	RACC	1	CELL	145	129	145	1
12	4	LVX	2573	26	0.0039	RACC	1	CELL	5	180	180	30
12	4	LVX	2577	1	0.0419	LN	4	LN	0	585	585	586
12	4	LVX	2577	2	0.0698	LN	6	LN	0	1536	1536	1537
12	4	LVX	2577	3	0.0217	LUL	5	Normal	0	496	496	497
12	4	LVX	2577	4	0.0243	LUL	4	CAS	8750	3065	nd
12	4	LVX	2577	5	0.0351	LUL	3	CAS	335	7874	7874	23
12	4	LVX	2577	6	0.0295	LUL	4	CELL	1144	1039	1143.75	1
12	4	LVX	2577	7	0.0179	LUL	3	CELL	44	209	209	5
12	4	LVX	2577	8	0.0269	LUL	2	CELL	138	579	579	4
12	4	LVX	2577	9	0.0208	LUL	5	CELL	165	533	533	3
12	4	LVX	2577	10	0.0166	LLL		Normal	19	0	18.75	1
12	4	LVX	2577	11	0.0152	LLL	3	CELL	200	111	200	1
12	4	LVX	2577	12	0.0301	LLL	5	CELL	90	286	286	3
12	4	LVX	2577	13	0.0411	LLL	5	CELL	225	3361	3361	15
12	4	LVX	2577	14	0.0279	LLL	4	CELL	425	651	651	2
12	4	LVX	2577	15	0.0084	RML	2	CAS	35	233	233	7
12	4	LVX	2577	16	0.0126	RML	4	CELL	80	346	346	4
12	4	LVX	2577	17	0.0093	RML	3	CELL	405	723	723	2
12	4	LVX	2577	18	0.0218	RML	3	CELL	425	1394	1394	3
12	4	LVX	2577	19	0.0182	RUL		Normal	0	691	691	692
12	4	LVX	2577	20	0.0211	RUL	4	CELL	150	745	745	5
12	4	LVX	2577	21	0.0288	RUL	4	CAS	680	762	762	1
12	4	LVX	2577	22	0.0222	RUL	3	CAS	105	976	976	9
12	4	LVX	2577	23	0.0099	RLL	2	CAS	40	371	371	9
12	4	LVX	2577	24	0.008	RLL	2	CELL	30	3512	3512	113
12	4	LVX	2577	25	0.0054	RLL	1	CELL	30	471	471	15
12	4	LVX	2577	26	0.0104	RLL	3	CELL	145	1298	1298	9
12	4	LVX	2577	27	0.0027	RLL	2	CELL	35	273	273	8
12	4	LVX	2579	1	0.0699	LN	8	LN	0	0	0	1
12	4	LVX	2579	2	0.0036	LN	2	LN	45	1772	1772	39
12	4	LVX	2579	3	0.0274	LUL		Normal	0	138	138	139
12	4	LVX	2579	4	0.0092	LUL	3	CELL	31	327	327	10
12	4	LVX	2579	5	0.0025	LLL	3	CELL	50	461	461	9
12	4	LVX	2579	6	0.0343	LLL		Normal	0	428	428	429
12	4	LVX	2579	7	0.0111	LLL	3	CAS	85	439	439	5
12	4	LVX	2579	8	0.0099	LLL	4	CAS	150	3994	3994	26
12	4	LVX	2579	9	0.0234	LLL	3	CELL	5	1005	1005	168
12	4	LVX	2579	10	0.0162	LLL	3	CELL	5	545	545	91
12	4	LVX	2579	11	0.0062	LLL	3	CELL	125	4305	4305	34
12	4	LVX	2579	12	0.0072	LLL	3	CELL	220	773	773	4
12	4	LVX	2579	13	0.0158	RACC		Normal	0	2157	2157	2158
12	4	LVX	2579	14	0.0059	RACC	3	CELL	10	929	929	85
12	4	LVX	2579	15	0.0272	RML		Normal	6	782	782	108
12	4	LVX	2579	16	0.0016	RML	1	CAS	919	743	918.75	1
12	4	LVX	2579	17	0.001	RML	2	CELL	80	7070	7070	87
12	4	LVX	2579	18	0.0041	RML	2	CELL	40	444	444	11
12	4	LVX	2579	19	0.0034	RML	2	CELL	0	561	561	562
12	4	LVX	2579	20	0.0408	RLL		Normal	275	0	nd
12	4	LVX	2579	21	0.002	RLL	1	CAS	70	1348	1348	19
12	4	LVX	2579	22	0.0071	RLL	1	CELL	0	986	986	987
12	4	LVX	2579	23	0.0062	RLL	3	CELL	60	52	60	1
12	4	LVX	2579	24	0.014	RUL		Normal	0	1472	1472	1473
12	4	LVX	2579	25	0.002	RUL	1	CELL	10	654	654	60
12	4	LVX	2579	26	0.0126	RUL	3	CELL	30	478	478	15
12	4	MXF	2294	1	0.0391	Cor Lymph		LN	15	1478	1478	92
12	4	MXF	2294	2	0.0229	Cor Lymph		LN	20	529	529	25
12	4	MXF	2294	3	0.1049	RLL		Normal	0	11348	11348	11349
12	4	MXF	2294	4	0.0022	RLL	1 mm	CELL	5	7232	7232	1206
12	4	MXF	2294	5	0.0023	RLL	1 mm	CELL	0	766	766	767
12	4	MXF	2294	6	0.0015	RLL	1 mm	CELL	0	3846	3846	3847
12	4	MXF	2294	7	0.0015	RLL	1 mm	CELL	10	1290	1290	117
12	4	MXF	2294	8	0.0014	RLL	1 mm	CELL	10	930	930	85
12	4	MXF	2294	9	0.0662	RLL		Normal	10	17419	17419	1584
12	4	MXF	2294	10	0.001	RUL	1 mm	CELL	5	2631	2631	439
12	4	MXF	2294	11	0.0013	RUL	1 mm	CELL	0	4564	4564	4565
12	4	MXF	2294	12	0.0013	RUL	2 mm	CAS	0	4255	4255	4256
12	4	MXF	2294	13	0.072	RML		Normal	0	18806	18806	18807
12	4	MXF	2294	14	0.0019	RML	1 mm	CELL	5	18040	18040	3007
12	4	MXF	2294	15	0.0015	RML	1 mm	CELL	0	15255	15255	15256
12	4	MXF	2294	16	0.0048	RML	1 mm	CAS	0	7122	7122	7123
12	4	MXF	2294	17	0.0036	RML	1 mm	CAS	25	3045	3045	117
12	4	MXF	2294	18	0.0008	RML	1 mm	CAS	0	3654	3654	3655
12	4	MXF	2294	19	0.0257	RACC		Normal	0	7533	7533	7534
12	4	MXF	2294	20	0.0091	RACC	3 mm	CELL	0		no
12	4	MXF	2294	21	0.0092	RACC	2 mm	CAS	0		no
12	4	MXF	2294	22	0.0019	RACC	2 mm	CAS	0		no
12	4	MXF	2294	23	0.0013	RACC	2 mm	CAS	0		no
12	4	MXF	2294	24	0.0815	LLL		Normal	0		no
12	4	MXF	2294	25	0.0039	LLL	1 mm	CELL	0		no
12	4	MXF	2294	26	0.0059	LUL		CELL	0		no
12	4	MXF	2294	27	0.0182	LUL	2 mm	CAS	6		no
12	4	MXF	2296	1	0.0752	Lymph Node	1 cm	LN	0	0	0	1
12	4	MXF	2296	2	0.1713	Lymph Node	1 cm	LN	0	0	0	1
12	4	MXF	2296	3	0.0305	RUL		Normal	0	0	0	1
12	4	MXF	2296	4	0.0193	RUL	3 mm	CELL	0	1167	1167	1168
12	4	MXF	2296	5	0.0167	RUL	3 mm	CELL	13	5888	5888	436
12	4	MXF	2296	6	0.0108	RUL	4 mm	CELL	0	481	481	482
12	4	MXF	2296	7	0.0207	RUL	4 mm	CAS	135	12286	12286	90
12	4	MXF	2296	8	0.0357	RLL		Normal	0	134	134	135
12	4	MXF	2296	9	0.0042	RLL	3 mm	CELL	0	227	227	228
12	4	MXF	2296	10	0.0122	RLL	3 mm	CAS	155	15159	15159	97
12	4	MXF	2296	11	0.0169	RUL	3 mm	CAS	95	201661	201661	2101
12	4	MXF	2296	12	0.0163	RACC		Normal	0	92	92	93
12	4	MXF	2296	13	0.0017	RACC	1 mm	CELL	0	99	99	100
12	4	MXF	2296	14	0.0377	RACC	5 mm	CAS	225	13795	13795	61
12	4	MXF	2296	15	0.0715	RML		Normal	0	273	273	274
12	4	MXF	2296	16	0.028	RML	4 mm	CAS	15	11555	11555	722
12	4	MXF	2296	17	0.0141	RML	2 mm	CAS	60	23204	23204	380
12	4	MXF	2296	18	0.0616	LUL		Normal	0	0	0	1
12	4	MXF	2296	19	0.0031	LUL	3 mm	CELL	0	0	0	1
12	4	MXF	2296	20	0.0478	LUL	9 mm	CAS	200	48151	48151	240
12	4	MXF	2296	21	0.047	LUL	4 mm	CAS	380	69269	69269	182
12	4	MXF	2296	22	0.0235	LUL	4 mm	CAS	10	493	493	45
12	4	MXF	2296	23	0.0666	LLL		Normal	0	0	0	1
12	4	MXF	2296	24	0.0019	LLL	1 mm	CELL	0	0	0	1
12	4	MXF	2296	25	0.0239	LLL	3 mm	CELL FIB	25	7525	7525	289
12	4	MXF	2296	26	0.0533	LLL	4 mm	CAS	370	53971	53971	145
12	4	MXF	2296	27	0.0354	LLL	4 mm	CAS	165	14023	14023	84
12	4	MXF	2302	1	0.0941	RLL		Normal	0	0	0	1
12	4	MXF	2302	2	0.0504	RLL		Normal	0	0	0	1
12	4	MXF	2302	3	0.01	RLL	3 mm	CAS	35	10792	10792	300
12	4	MXF	2302	4	0.0038	RLL	2 mm	CAS	5	781	781	130
12	4	MXF	2302	5	0.0056	RLL	3 mm	CAS	0	410	410	411
12	4	MXF	2302	6	0.0032	RLL	3 mm	CAS	0	440	440	441
12	4	MXF	2302	7	0.0166	RLL	3 mm	CELL	55	12740	12740	228
12	4	MXF	2302	8	0.0013	RLL	3 mm	CELL	0	226	226	227
12	4	MXF	2302	9	0.0366	RACC		Normal	0	0	0	1
12	4	MXF	2302	10	0.0168	RACC	3 mm	CAS	45	26126	26126	568
12	4	MXF	2302	11	0.0081	RACC	3 mm	CAS	0	2045	2045	2046
12	4	MXF	2302	12	0.0061	RACC	4 mm	CAS	0	368	368	369
12	4	MXF	2302	13	0.0037	RACC	2 mm	CAS	0	0	0	1
12	4	MXF	2302	14	0.0391	LUL		Normal	0	0	0	1
12	4	MXF	2302	15	0.0012	LUL	1 mm	CAS	0	582	582	583
12	4	MXF	2302	16	0.0012	LUL	2 mm	CELL	0	0	0	1
12	4	MXF	2302	17	0.0588	LLL		Normal	0	0	0	1
12	4	MXF	2302	18	0.0016	LLL	1 mm	CAS	10	0	10	1
12	4	MXF	2302	19	0.0279	RUL		Normal	0	0	0	1
12	4	MXF	2302	20	0.0209	RUL		Normal	0	0	0	1
12	4	MXF	2302	21	0.0065	RUL	3 mm	CAS	0	1814	1814	1815
12	4	MXF	2306	1	0.0431	RLL		Normal	0	0	0	1
12	4	MXF	2306	2	0.0066	RLL	2 mm	CAS	13	5976	5976	443
12	4	MXF	2306	3	0.0049	RLL	2 mm	CAS	13	1812	1812	134
12	4	MXF	2306	4	0.0053	RLL	2 mm	CAS	25	272	272	11
12	4	MXF	2306	5	0.0039	RLL	2 mm	CAS	0	540	540	541
12	4	MXF	2306	6	0.0039	RLL	1 mm	CAS	10	2763	2763	251
12	4	MXF	2306	7	0.0354	RML		Normal	0	0	0	1
12	4	MXF	2306	8	0.0033	RML	2 mm	CELL	0	1979	1979	1980
12	4	MXF	2306	9	0.0285	RUL		Normal	0	0	0	1
12	4	MXF	2306	10	0.0046	RUL	2 mm	CAS	80	12768	12768	158
12	4	MXF	2306	11	0.0023	RUL	1 mm	CAS	30	1582	1582	51
12	4	MXF	2306	12	0.0045	RUL	1 mm	CAS	5	1750	1750	292
12	4	MXF	2306	13	0.0419	LUL		Normal	0	0	0	1
12	4	MXF	2306	14	0.0054	LUL	2 mm	CAS	165	4839	4839	29
12	4	MXF	2306	15	0.007	LUL	2 mm	CAS	225	14442	14442	64
12	4	MXF	2306	16	0.0068	LUL	2 mm	CAS	15	23113	23113	1445
12	4	MXF	2306	17	0.0472	LLL		Normal	0	0	0	1
12	4	MXF	2306	18	0.0079	LLL	2 mm	CAS	55	1096	1096	20
12	4	MXF	2306	19	0.0088	LLL	2 mm	CAS	5	967	967	161
12	4	MXF	2306	20	0.0058	LLL	2 mm	CAS	35	16194	16194	450
12	4	MXF	2306	21	0.0065	LLL	2 mm	CAS	60	0	60	1
12	4	MXF	2306	22	0.0067	LLL	2 mm	CAS	5	0	5	1
12	4	MXF	2306	23	0.0024	LLL	1 mm	CAS	0	0	0	1
12	4	MXF 25	2276	1	0.163	Lymph Node	1 cm	LN	125
12	4	MXF 25	2276	3	0.0395	LLL		Normal	0
12	4	MXF 25	2276	4	0.0193	LLL		Normal	0
12	4	MXF 25	2276	5	0.0016	LLL	1 mm	CELL	0
12	4	MXF 25	2276	6	0.0025	LLL	1 mm	CAS	15
12	4	MXF 25	2276	7	0.0208	LUL		Normal	0
12	4	MXF 25	2276	8	0.0012	LUL	1 mm	CAS	0
12	4	MXF 25	2276	9	0.002	LUL	1 mm	CELL	5
12	4	MXF 25	2276	10	0.0158	RAC		Normal	0
12	4	MXF 25	2276	11	0.0245	RAC		Normal	0
12	4	MXF 25	2276	12	0.0208	RUL		Normal	0
12	4	MXF 25	2276	13	0.006	RUL	1 mm	CAS	25
12	4	MXF 25	2276	14	0.001	RUL+RML	2 mm	CAS	10
12	4	MXF 25	2276	15	0.0025	RUL	2 mm	CELL	0
12	4	MXF 25	2276	16	0.0248	RML		Normal	62.5
12	4	MXF 25	2276	17	0.001	RML	1 mm	CELL	0
12	4	MXF 25	2276	18	0.0165	RUL		Normal	0
12	4	MXF 25	2276	19	0.0183	RUL		Normal	0
12	4	MXF 25	2276	20	0.0016	RUL	1 mm	CELL	0
12	4	MXF 25	2276	21	0.003	RUL	0.5 mm	CELL	0
12	4	MXF 25	2282	1	0.1552	Lymph Node	1 cm	LN	0
12	4	MXF 25	2282	2	0.0478	Lymph Node	6 mm	LN	0
12	4	MXF 25	2282	3	0.0468	LUL		Normal	0
12	4	MXF 25	2282	4	0.0866	LUL	4 mm	CAS	73375
12	4	MXF 25	2282	5	0.0151	LUL	2 mm	CAS	455
12	4	MXF 25	2282	6	0.0108	LUL	2 mm	CAS	130
12	4	MXF 25	2282	7	0.0068	LUL	2 mm	CAS	45
12	4	MXF 25	2282	8	0.0086	LUL	2 mm	CAS	55
12	4	MXF 25	2282	9	0.0046	LUL	3 mm	CAS	15
12	4	MXF 25	2282	10	0.0156	LLL		Normal	0
12	4	MXF 25	2282	11	0.0119	LLL	3 mm	CAS	140
12	4	MXF 25	2282	12	0.0081	LLL	3 mm	CAS	125
12	4	MXF 25	2282	13	0.0014	LLL	2 mm	CAS	0
12	4	MXF 25	2282	14	0.0528	RUL		Normal	70
12	4	MXF 25	2282	15	0.016	RUL	3 mm	CAS	95
12	4	MXF 25	2282	16	0.0085	RUL	3 mm	CAS	25
12	4	MXF 25	2282	17	0.0074	RUL	2 mm	CAS	260
12	4	MXF 25	2282	18	0.004	RUL	2 mm	CAS	105
12	4	MXF 25	2282	19	0.0036	RUL	2 mm	CELL	35
12	4	MXF 25	2282	20	0.0072	RUL	2 mm	CAS	110
12	4	MXF 25	2282	21	0.0132	RUL	2 mm	CAS	130
12	4	MXF 25	2282	22	0.0084	RUL	2 mm	CAS	180
12	4	MXF 25	2282	23	0.0328	RUL		Normal	20
12	4	MXF 25	2282	24	0.1062	RUL		Normal	60
12	4	MXF 25	2282	25	0.0569	RUL	6 mm	CAS	70
12	4	MXF 25	2282	26	0.0218	RUL	3 mm	CAS	705
12	4	MXF 25	2282	27	0.035	RUL	3 mm	CAS	125
12	4	MXF 25	2285	1	0.0231	Cor Lymph		LN	0
12	4	MXF 25	2285	2	0.0241	Cor Lymph		LN	0
12	4	MXF 25	2285	3	0.0651	RLL		Normal	0
12	4	MXF 25	2285	4	0.0514	RLL		Normal	0
12	4	MXF 25	2285	5	0.014	RLL	2 mm	CELL	1118.75
12	4	MXF 25	2285	6	0.0097	RLL	2 mm	CAS	10
12	4	MXF 25	2285	7	0.0018	RLL	1 mm	CAS	125
12	4	MXF 25	2285	8	0.0017	RACC	1 mm	CELL FIB	0
12	4	MXF 25	2285	9	0.0075	RACC	2 mm	CELL	231.25
12	4	MXF 25	2285	10	0.0142	RACC	2 mm	CAS	687.5
12	4	MXF 25	2285	11	0.0048	RACC	2 mm	CAS	231.25
12	4	MXF 25	2285	12	0.045	LUL		Normal	0
12	4	MXF 25	2285	13	0.008	LUL	2 mm	CELL	175
12	4	MXF 25	2285	14	0.0072	LUL	2 mm	CELL	218.75
12	4	MXF 25	2285	15	0.0042	LUL	2 mm	CELL	156.25
12	4	MXF 25	2285	16	0.0053	LUL	2 mm	CAS	100
12	4	MXF 25	2285	17	0.0119	LUL	2 mm	CAS	143.75
12	4	MXF 25	2285	18	0.0486	LLL		Normal	0
12	4	MXF 25	2285	19	0.007	LLL	2 mm	CELL	375
12	4	MXF 25	2285	20	0.0033	LLL	1 mm	CAS	25
12	4	MXF 25	2285	21	0.0101	LLL	2 mm	CAS	775
12	4	MXF 25	2285	22	0.0087	LLL	2 mm	CAS	30
12	4	MXF 25	2285	23	0.0083	LLL	2 mm	CAS	343.75
12	4	MXF 25	2285	24	0.0045	LLL	2 mm	CAS	250
12	4	MXF 25	2285	25	0.0055	RML	2 mm	CELL	0
12	4	MXF 25	2285	26	0.0038	RML	2 mm	CELL	10
12	4	MXF 25	2285	27	0.0119	RUL	2 mm	CAS	275
12	4	MXF 25	2286	1	0.0117	Cor Lymph	3 mm	LN	0
12	4	MXF 25	2286	2	0.0584	LUL		Normal	80
12	4	MXF 25	2286	3	0.0013	LUL	1 mm	CELL	0
12	4	MXF 25	2286	4	0.003	LUL	1 mm	CAS	0
12	4	MXF 25	2286	5	0.0014	LUL	1 mm	CAS	0
12	4	MXF 25	2286	6	0.003	LUL	1.5 mm	CAS	0
12	4	MXF 25	2286	7	0.0474	LLL		Normal	70
12	4	MXF 25	2286	8	0.065	LLL		Normal	610
12	4	MXF 25	2286	9	0.001	LLL	2 mm	CELL	6.25
12	4	MXF 25	2286	10	0.0014	LLL	2 mm	CAS	10
12	4	MXF 25	2286	11	0.0026	LLL	1 mm	CELL	10
12	4	MXF 25	2286	12	0.0014	RACC	1 mm	CELL	0
12	4	MXF 25	2286	13	0.0005	RACC	1 mm	CAS	0
12	4	MXF 25	2286	14	0.0021	RACC	1 mm	CELL	0
12	4	MXF 25	2286	15	0.0188	RML		Normal	0
12	4	MXF 25	2286	16	0.0352	RML		Normal	0
12	4	MXF 25	2286	17	0.0007	RML	1 mm	CELL	0
12	4	MXF 25	2286	18	0.0351	RML	4 mm	CELL	0
12	4	MXF 25	2286	19	0.01615	RML	3 mm	CAS	0
12	4	MXF 25	2286	20	0.0021	RML	3 mm	CAS	0
12	4	MXF 25	2286	21	0.01329	RML	4 mm	CAS	0
12	4	MXF 25	2286	22	0.0623	RUL		Normal	0
12	4	MXF 25	2286	23	0.0019	RUL	4 mm	CAS	0
12	4	MXF 25	2286	24	0.0702	RLL		Normal	0
12	4	MXF 25	2286	25	0.0052	RLL	3 mm	CAS	0
12	4	MXF 25	2286	26	0.0073	RLL	3 mm	CAS	0
12	4	MXF25	2276	2	0.0228	Lymph Node	5 mm	LN	0
16	8	control	2570	1	0.0094	LUL	4	Normal	0	0	0	1
16	8	control	2570	2	0.0071	LUL	4		0	0	0	1
16	8	control	2570	3	0.0148	LUL	4	CAS	2869	1932	2868.75	1
16	8	control	2570	4	0.0048	LUL	3	CAS	5	0	5	1
16	8	control	2570	5	0.0046	LUL	2	CAS	15	103	103	7
16	8	control	2570	6	0.0098	LLL	5	Normal	0	0	0	1
16	8	control	2570	7	0.005	LLL	3	CELL	0	0	0	1
16	8	control	2570	8	0.0037	LLL	3	CELL	0	0	0	1
16	8	control	2570	9	0.0124	LLL	4	CELL	15	0	15	1
16	8	control	2570	10	0.0173	LLL	3		120000	477387	477387	4
16	8	control	2570	11	0.0032	LLL	4	CAS	619	958	958	2
16	8	control	2570	12	0.0077	LLL	3	CAS	919	491	918.75	1
16	8	control	2570	13	0.0098	LLL	4	CAS	390	99	nd
16	8	control	2570	14	0.0032	LUL	5	Normal	0	63	63	64
16	8	control	2570	15	0.0022	RUL	2	CELL	0	77	77	78
16	8	control	2570	16	0.002	RUL	3	CELL	0	0	0	1
16	8	control	2570	17	0.0046	RUL	3	CELL	180	315	315	2
16	8	control	2570	18	0.0048	RUL	3-4mm		65	70	70	1
16	8	control	2570	19	0.0099	RML	5	Normal	0	0	0	1
16	8	control	2570	20	0.0072	RML	4	CAS	55	38	55	1
16	8	control	2570	21	0.0083	RML	2-3mm	CAS	395	977	977	2
16	8	control	2570	22	0.0142	RACC	5	Normal	10	0	10	1
16	8	control	2570	23	0.0125	RLL	4	Normal	0	0	0	1
16	8	control	2570	24	0.0058	RLL	3	CAS	30	0	30	1
16	8	control	2570	25	0.0036	RLL	4	CELL	160	0	160	1
16	8	control	2570	26	0.0044	RLL	1-2mm	CELL	150	0	150	1
16	8	control	2570	27	0.0051	RUL	2-3mm	CELL	135	0	135	1
16	8	control	2576	1	0.0077	LUL	3	Normal	0	0	0	1
16	8	control	2576	2	0.0064	LUL	2	CELL	155	183	183	1
16	8	control	2576	3	0.0063	LUL	3	CELL	10	0	10	1
16	8	control	2576	4	0.0045	LUL	4	CAS	130	0	130	1
16	8	control	2576	5	0.0013	LUL	3	CAS	105	430	430	4
16	8	control	2576	6	0.0017	LUL	2	CAS	210	480	480	2
16	8	control	2576	7	0.0002	LLL	3	Normal	0	0	0	1
16	8	control	2576	8	0.0009	LLL	1	CELL	0	0	0	1
16	8	control	2576	9	0.0016	LLL	3	CAS	120	137	137	1
16	8	control	2576	10	0.004	LLL	3	CAS	135	144	144	1
16	8	control	2576	11	0.005	RUL	3	Normal	0	0	0	1
16	8	control	2576	12	0.0065	RUL	5	CELL	455	148	nd
16	8	control	2576	13	0.0105	RUL	4	CAS	900	753	900	1
16	8	control	2576	14	0.0083	RUL	4	CAS	2544	19213	19213	8
16	8	control	2576	15	0.0023	RML	4	Normal	0	0	0	1
16	8	control	2576	16	0.0026	RML	2	CELL	100	0	100	1
16	8	control	2576	17	0.0041	RACC	4	Normal	0	0	0	1
16	8	control	2576	18	0.0025	RACC	4	CELL	0	0	0	1
16	8	control	2576	19	0.0089	RACC	4	CAS	275	381	381	1
16	8	control	2576	20	0.0162	RACC	4	CAS	2494	79185	79185	32
16	8	control	2576	21	0.0012	RLL	4	Normal	0	469	469	470
16	8	control	2576	22	0.0055	RLL	3	CELL	40	297	297	7
16	8	control	2578	1	0.0285	Lymph node	4	LN	0	0	0	1
16	8	control	2578	2	0.0139	Lymph node	4	LN	0	0	0	1
16	8	control	2578	3	0.0273	LUL	5	Normal	0	0	0	1
16	8	control	2578	4	0.0227	LUL	6	Normal	0	0	0	1
16	8	control	2578	5	0.0017	LUL	3	CELL	0	0	0	1
16	8	control	2578	6	0.0034	LUL	3	CELL	95	124	124	1
16	8	control	2578	7	0.0039	LUL	2	CELL	0	0	0	1
16	8	control	2578	8	0.0277	LLL	6	Normal	0	0	0	1
16	8	control	2578	9	0.0204	LLL	8	Normal	0	0	0	1
16	8	control	2578	10	0.0026	LLL	2	CAS	0	0	0	1
16	8	control	2578	11	0.0051	LLL	2	CELL	0	0	0	1
16	8	control	2578	12	0.0075	LLL	2	CELL	0	0	0	1
16	8	control	2578	13	0.046	RUL	9	Normal	0	0	0	1
16	8	control	2578	14	0.0465	RUL	6	Normal	0	0	0	1
16	8	control	2578	15	0.0073	RUL	3	CELL	280	148	280	1
16	8	control	2578	16	0.0039	RUL	2	CELL	35	0	35	1
16	8	control	2578	17	0.0349	RML	9	Normal	0	783	783	784
16	8	control	2578	18	0.0288	RML	7	Normal	0	116	116	117
16	8	control	2578	19	0.0133	RML	3	CELL	0	0	0	1
16	8	control	2578	20	0.0098	RML	2	CELL	0	0	0	1
16	8	control	2578	21	0.0062	RML	2	CELL	0	0	0	1
16	8	control	2578	22	0.0534	RACC	7	Normal	0	0	0	1
16	8	control	2578	23	0.0357	RACC	5	Normal	0	0	0	1
16	8	control	2578	24	0.0079	RACC	4	CELL	0	0	0	1
16	8	control	2578	25	0.0396	RLL	6	Normal	0	0	0	1
16	8	control	2578	26	0.0063	RLL	3	CELL	0	0	0	1
16	8	control	2578	27	0.0144	RLL	2-3mm	CELL	0	0	0	1
16	8	control	2584	1	0.0326	Lymph Node	5	LN	15	233	233	15
16	8	control	2584	2	0.0187	LUL	7	Normal	1988	1619	1987.5	1
16	8	control	2584	3	0.0091	LUL	4	CELL	380	371	380	1
16	8	control	2584	4	0.0304	LUL	6	CAS	4188	16113	16113	4
16	8	control	2584	5	0.0468	LUL	6	CAS	13500	122319	122319	9
16	8	control	2584	6	0.0275	LUL	5	CAS	920	6860	6860	7
16	8	control	2584	7	0.0447	LUL	5	CAS	5313	34144	34144	6
16	8	control	2584	8	0.0115	LUL	4	CAS	425	296	425	1
16	8	control	2584	9	0.0075	LLL	6	Normal	25	110	110	4
16	8	control	2584	10	0.0283	LLL	5	CELL	655	154	nd
16	8	control	2584	11	0.0221	LLL	4	CAS	1956	8076	8076	4
16	8	control	2584	12	0.046	LLL	7	CAS	1090	2021	2021	2
16	8	control	2584	13	0.0737	LLL	8	CAS	11500	163083	163083	14
16	8	control	2584	14	0.0558	LLL	6	CAS	5200	173630	173630	33
16	8	control	2584	15	0.0307	LLL	5	CAS	894	1082	1082	1
16	8	control	2584	16	0.0227	RACC	4-6mm	Normal	420	1292	1292	3
16	8	control	2584	17	0.0102	RACC	4	CELL	220	1788	1788	8
16	8	control	2584	18	0.0053	RACC	4	CELL	45	259	259	6
16	8	control	2584	19	0.0049	RACC	3	CELL	490	814	814	2
16	8	control	2584	20	0.0152	RACC	4	CAS	1275	27089	27089	21
16	8	control	2584	21	0.01	RACC	2-3mm	CAS	495	4631	4631	9
16	8	control	2584	22	0.0687	RML	8	Normal	1220	6701	6701	5
16	8	control	2584	23	0.0111	RML	2-5mm	CELL	650	1487	1487	2
16	8	control	2584	24	0.0365	RML	2-5mm	CAS	30438	262092	262092	9
16	8	control	2584	25	0.0269	RML	5	CAS	2238	19424	19424	9
16	8	control	2584	26	0.0583	RLL	5	CAS	391250	4406278	4406278	11
16	8	control	2584	27	0.0365	RLL	2-3mm	CAS	1413	11006	11006	8
16	8	control	2586	1	0.0264	Lymph Node	6	LN	0	171	171	172
16	8	control	2586	2	0.0326	LUL	5	Normal	10	210	210	19
16	8	control	2586	3	0.0536	LUL	6	CAS	6163	27037	27037	4
16	8	control	2586	4	0.0092	LUL	3	CAS	400	1364	1364	3
16	8	control	2586	5	0.0085	LUL	2	CAS	1294	1726	1726	1
16	8	control	2586	6	0.0112	LUL	2	CAS	788	2704	2704	3
16	8	control	2586	7	0.0109	LUL	2	CELL	255	4099	4099	16
16	8	control	2586	8	0.0274	LUL	4	CELL	1469	2107	2107	1
16	8	control	2586	9	0.0386	LUL	5	CELL	6375	8788	8788	1
16	8	control	2586	10	0.0114	LLL	4	Normal	75	217	217	3
16	8	control	2586	11	0.0649	LLL	7	CAS	14250	72580	72580	5
16	8	control	2586	12	0.0156	LLL	4	CAS	680	330	nd
16	8	control	2586	13	0.0201	LLL	5	CAS	800	1321	1321	2
16	8	control	2586	14	0.0188	LLL	3-4mm	CAS	850	565	850	1
16	8	control	2586	15	0.022	LLL	8	CELL	538	592	592	1
16	8	control	2586	16	0.0236	LLL	6	CELL	794	1017	1017	1
16	8	control	2586	17	0.0063	LLL	4	CELL	310	2565	2565	8
16	8	control	2586	18	0.0073	RLL	3	Normal	5	110	110	19
16	8	control	2586	19	0.024	RLL	5	CAS	2181	1385	2181.25	1
16	8	control	2586	20	0.0424	RLL	7	CAS	1069	2442	2442	2
16	8	control	2586	21	0.0246	RLL	5	CAS	1675	764	nd
16	8	control	2586	22	0.0181	RLL	4	CELL	8063	9163	9163	1
16	8	control	2586	23	0.0157	RACC	6	Normal	125	171	171	1
16	8	control	2586	24	0.0252	RACC	5	CAS	2031	2755	2755	1
16	8	control	2586	25	0.0068	RACC	4	CELL	65	318	318	5
16	8	control	2586	26	0.0213	RML	3	CELL	2950	8471	8471	3
16	8	control	2586	27	0.0057	RML	2	CELL	140	241	241	2
16	8	control	2588	1	0.0805	Lymph Node	8	LN	0	0	0	1
16	8	control	2588	2	0.0718	Lymph Node	8	LN	125	144	144	1
16	8	control	2588	3	0.0562	LUL	8	Normal	20	724	724	35
16	8	control	2588	4	0.0326	LUL	5	Normal	0	93	93	94
16	8	control	2588	5	0.0039	LUL	4	CAS	375	325	375	1
16	8	control	2588	6	0.004	LUL	3	CAS	215	517	517	2
16	8	control	2588	7	0.0007	LUL	3	CAS	205	187	205	1
16	8	control	2588	8	0.0037	LUL	3	CAS	175	290	290	2
16	8	control	2588	9	0.0049	LUL	2	CELL	25	115	115	4
16	8	control	2588	10	0.0032	LUL	2	CELL	5	52	52	9
16	8	control	2588	11	0.0029	LUL	3	CELL	55	108	108	2
16	8	control	2588	12	0.0036	LUL	3	CELL	315	1526	1526	5
16	8	control	2588	13	0.0371	LLL	5	Normal	700	7062	7062	10
16	8	control	2588	14	0.0249	LLL	3	CAS	56000	1483904	1483904	26
16	8	control	2588	15	0.0536	LLL	5	CAS	13200000	553719695	553719695	42
16	8	control	2588	16	0.0299	LLL	4	CAS	4900000	3387249	4900000	1
16	8	control	2588	17	0.0115	LLL	4	CAS	27000	237112	237112	9
16	8	control	2588	18	0.0061	LLL	3	CELL	570	3319	3319	6
16	8	control	2588	19	0.009	LLL	2-3mm	CELL	275	1246	1246	5
16	8	control	2588	20	0.0102	LLL	2-3mm	CELL	510	754	754	1
16	8	control	2588	21	0.0317	RACC	7	Normal	1081	1203	1203	1
16	8	control	2588	22	0.0062	RACC	3	CELL	2794	45535	45535	16
16	8	control	2588	23	0.0081	RLL	6	CAS	9625	215893	215893	22
16	8	control	2588	24	0.0799	RLL	3	CAS	1023000000	732546162	1023000000	1
16	8	control	2588	25	0.004	RLL	2	CELL	1956	14276	14276	7
16	8	control	2588	26	0.015	RUL	4	CAS	9938	2907	nd
16	8	control	2588	27	0.0197	RML	4	CAS	2494	19501	19501	8
16	8	control	2588	28	0.0154	RML	2-3mm	CELL	1456	11057	11057	8
16	8	GTX	2350	1	0.0429	Lymph Node	3 mm	LN	0	0	0	1
16	8	GTX	2350	2	0.0074	Lymph Node	1 mm	LN	0	0	0	1
16	8	GTX	2350	3	0.015	LUL		Normal	0	0	0	1
16	8	GTX	2350	4	0.0015	LUL	1 mm	CELL	5	0	5	1
16	8	GTX	2350	5	0.0049	LUL	2 mm	CAS	5	154	154	26
16	8	GTX	2350	6	0.0056	LUL	1-2 mm	CAS	0	1158	1158	1159
16	8	GTX	2350	7	0.0045	LUL	1 mm	CAS	5	0	5	1
16	8	GTX	2350	8	0.027	LLL		Normal	0	0	0	1
16	8	GTX	2350	9	0.0065	LLL	2 mm	CELL	0	0	0	1
16	8	GTX	2350	10	0.0064	LLL	2 mm	CAS	0	0	0	1
16	8	GTX	2350	11	0.0067	LLL	1 mm	CAS	0	0	0	1
16	8	GTX	2350	12	0.0082	LLL	1-2 mm	CAS	44	0	43.75	1
16	8	GTX	2350	13	0.0035	LLL	1 mm	CAS	0	186	186	187
16	8	GTX	2350	14	0.0373	RUL		Normal	0	0	0	1
16	8	GTX	2350	15	0.0043	RUL	1 mm	CELL	0	0	0	1
16	8	GTX	2350	16	0.003	RUL	2 mm	CAS	0	0	0	1
16	8	GTX	2350	17	0.0032	RUL	1 mm	CAS	0	0	0	1
16	8	GTX	2350	18	0.0053	RLL	2 mm	CELL	0	0	0	1
16	8	GTX	2350	19	0.0059	RLL	1 mm	CAS	0	335	335	336
16	8	GTX	2350	20	0.0037	RLL	1 mm	CAS	0	453	453	454
16	8	GTX	2350	21	0.0041	RACC	1-2 mm	CAS	0	0	0	1
16	8	GTX	2350	22	0.002	RACC	1 mm	CAS	0	0	0	1
16	8	GTX	2350	23	0.0031	RML	2 mm	CAS	0	0	0	1
16	8	GTX	2350	24	0.0034	RML	2 mm	CAS	0	0	0	1
16	8	GTX	2356	1	0.0645	Lymph Node		LN	0	0	0	1
16	8	GTX	2356	2	0.0461	Lymph Node		LN	0	0	0	1
16	8	GTX	2356	3	0.0703	RLL		Normal	0	136	136	137
16	8	GTX	2356	4	0.0376	RLL		Normal	0	0	0	1
16	8	GTX	2356	5	0.0349	RUL		Normal	0	0	0	1
16	8	GTX	2356	6	0.0176	RML		Normal	0	163	163	164
16	8	GTX	2356	7	0.0045	RML	2 mm	CELL	0	0	0	1
16	8	GTX	2356	8	0.0066	RLL	2 mm	CELL	0	0	0	1
16	8	GTX	2356	9	0.0066	RML	2 mm	CAS	0	0	0	1
16	8	GTX	2356	10	0.0078	LLL	2 mm	CELL	0	5390	5390	5391
16	8	GTX	2356	11	0.0043	LLL	3 mm	CAS	0	329	329	330
16	8	GTX	2356	12	0.0158	LLL	3 mm	CAS	6	234	234	32
16	8	GTX	2356	13	0.0456	LLL		Normal	0	0	0	1
16	8	GTX	2356	14	0.0039	LLL	2 mm	CELL	0	93	93	94
16	8	GTX	2356	15	0.0084	LUL	2 mm	CELL	0	201	201	202
16	8	GTX	2356	16	0.0044	LUL		CELL	0	4713	4713	4714
16	8	GTX	2366	1	0.0056	LLL	2 mm	CAS	115	35682	35682	308
16	8	GTX	2366	2	0.004	LLL	2 mm	CAS	60	65890	65890	1080
16	8	GTX	2366	3	0.0081	LLL	2 mm	CAS	20	6342	6342	302
16	8	GTX	2366	4	0.0099	LLL	2 mm	CAS	70	9065	9065	128
16	8	GTX	2366	5	0.0049	LLL	1 mm	CAS	35	26099	26099	725
16	8	GTX	2366	6	0.0087	LLL	2 mm	CAS	30	2327	2327	75
16	8	GTX	2366	7	0.0058	LLL	2 mm	CAS	10	1555	1555	141
16	8	GTX	2366	8	0.0077	LLL	2 mm	CAS	50	18739	18739	367
16	8	GTX	2366	9	0.0074	LLL	1 mm	CAS	125	34215	34215	272
16	8	GTX	2366	10	0.0032	LLL	1 mm	CAS	20	1559	1559	74
16	8	GTX	2366	11	0.0186	LLL	3 mm	CAS	80	49709	49709	614
16	8	GTX	2366	12	0.0054	LUL	2 mm	CAS	180	1480	1480	8
16	8	GTX	2366	13	0.0025	LUL	1 mm	CAS	10	4029	4029	366
16	8	GTX	2366	14	0.0035	RUL	2 mm	CAS	0	1156	1156	1157
16	8	GTX	2366	15	0.0053	RUL	2 mm	CAS	30	13946	13946	450
16	8	GTX	2366	16	0.0049	RUL	2 mm	CAS	5	597	597	100
16	8	GTX	2366	17	0.0027	RUL	1 mm	CAS	0	439	439	440
16	8	GTX	2366	18	0.0055	RML	2 mm	CAS	435	90231	90231	207
16	8	GTX	2366	19	0.0052	RML	2 mm	CAS	510	53350	53350	104
16	8	GTX	2366	20	0.0075	RML	2 mm	CAS	10	8795	8795	800
16	8	GTX	2366	21	0.0188	RACC	3 mm	CAS	5	2991	2991	499
16	8	GTX	2366	22	0.0111	RLL	2 mm	CAS	90	10973	10973	121
16	8	GTX	2366	23	0.0085	RACC	2 mm	CELL	30	3759	3759	121
16	8	GTX	2366	24	0.0559	RLL		Normal	15	2372	2372	148
16	8	GTX	2366	25	0.0431	LUL		Normal	625	4331	4331	7
16	8	GTX	2366	26	0.1065	RACC		Caseum	10750	3627958	3627958	337
16	8	GTX	2366	27	0.0732	Lymph Node		LN	163	30340	30340	186
16	8	GTX	2366	28	0.0147	Lymph Node		LN	63	13970	13970	220
16	8	GTX	2376	1	0.0203	Lymph Node		LN	0	305	305	306
16	8	GTX	2376	2	0.0205	Lymph Node		LN	0	96	96	97
16	8	GTX	2376	3	0.0202	LUL		Normal	0	32	32	33
16	8	GTX	2376	4	0.0101	LUL	5 mm	CAS	265	7297	7297	27
16	8	GTX	2376	5	0.0087	LUL	5 mm	CAS	50	584	584	11
16	8	GTX	2376	6	0.0129	LUL	5 mm	CAS	0	545	545	546
16	8	GTX	2376	7	0.0212	LUL	5 mm	CAS	1342	1402	1402	1
16	8	GTX	2376	8	0.0087	LUL	5 mm	CAS	350	2363	2363	7
16	8	GTX	2376	9	0.0091	LUL	4 mm	CAS	50	1370	1370	27
16	8	GTX	2376	10	0.0221	LLL	3 mm	Normal	0	51	51	52
16	8	GTX	2376	11	0.0016	LLL	2 mm	CELL	0	0	0	1
16	8	GTX	2376	12	0.0063	LLL	3 mm	CELL	0	265	265	266
16	8	GTX	2376	13	0.0087	LLL	2-3 mm	CELL	5	141	141	24
16	8	GTX	2376	14	0.0129	LLL	2-3 mm	CELL	30	337	337	11
16	8	GTX	2376	15	0.0072	LLL	2 mm	CAS	245	578	578	2
16	8	GTX	2376	16	0.0074	LLL	2 mm	CAS	50	510	510	10
16	8	GTX	2376	17	0.0078	LLL	4 mm	CAS	30	180	180	6
16	8	GTX	2376	18	0.0457	RLL	4 mm	Normal	0	75	75	76
16	8	GTX	2376	19	0.0067	RLL	2 mm	CELL	0	81	81	82
16	8	GTX	2376	20	0.0105	RLL	2 mm	CAS	15	94	94	6
16	8	GTX	2376	21	0.0127	RLL	2 mm	CAS	45	501	501	11
16	8	GTX	2376	22	0.0023	RACC	1 mm	CELL	10	52	52	5
16	8	GTX	2376	23	0.009	RACC	1-2 mm	CAS	130	310	310	2
16	8	GTX	2376	24	0.0088	RACC		CAS	20	226	226	11
16	8	GTX	2376	25	0.0096	RML		CAS	520	670	670	1
16	8	GTX	2376	26	0.022	RUL	1 mm	CAS	580	2135	2135	4
16	8	GTX	2376	27	0.0068	RUL		CELL	245	647	647	3
16	8	LVX	2575	1	0.031	Lymph Node	5	LN	0	107	107	108
16	8	LVX	2575	2	0.0253	Lymph Node	4	LN	0	0	0	1
16	8	LVX	2575	3	0.0434	LUL	3	Normal	0	0	0	1
16	8	LVX	2575	4	0.029	LUL	3	Normal	0	87	87	88
16	8	LVX	2575	5	0.0018	LUL	3	CELL	0	35	35	36
16	8	LVX	2575	6	0.0034	LLL	2	CELL	15	166	166	10
16	8	LVX	2575	7	0.0168	LLL	5	Normal	0	456	456	457
16	8	LVX	2575	8	0.0185	LLL	4	CAS	1600	37586	37586	23
16	8	LVX	2575	9	0.0014	LLL	2	CAS	5	464	464	78
16	8	LVX	2575	10	0.0026	LLL	1	CAS	5	441	441	74
16	8	LVX	2575	11	0.0027	LLL	1	CELL	0	1152	1152	1153
16	8	LVX	2575	12	0.002	LLL	1	CELL	0	59	59	60
16	8	LVX	2575	13	0.0183	RUL	7	Normal	245	340	340	1
16	8	LVX	2575	14	0.0082	RUL	3	CAS	230	4647	4647	20
16	8	LVX	2575	15	0.006	RUL	2	CAS	265	11434	11434	43
16	8	LVX	2575	16	0.0028	RUL	2	CELL	0	163	163	164
16	8	LVX	2575	17	0.0022	RUL	2	CELL	6	720	720	99
16	8	LVX	2575	18	0.0162	RML	5	Normal	0	2721	2721	2722
16	8	LVX	2575	19	0.0024	RML	1	CAS	415	7743	7743	19
16	8	LVX	2575	20	0.0019	RML	1	CELL	0	1291	1291	1292
16	8	LVX	2575	21	0.0019	RML	3	CELL	0	1371	1371	1372
16	8	LVX	2575	22	0.0135	RACC	5	Normal	0	1585	1585	1586
16	8	LVX	2575	23	0.0199	RLL	7	Normal	0	830	830	831
16	8	LVX	2575	24	0.0052	RLL	2		20	5739	5739	273
16	8	LVX	2575	25	0.0041	RLL	3		10	2796	2796	254
16	8	LVX	2575	26	0.0034	RLL	1		0	852	852	853
16	8	LVX	2575	27	0.0091	RLL	1-2mm		0	548	548	549
16	8	LVX	2581	1	0.0197	Lymph Node	5	LN	0	699	699	700
16	8	LVX	2581	2	0.0178	Lymph Node	4	LN	0	999	999	1000
16	8	LVX	2581	3	0.0234	LUL	8	Normal	0	286	286	287
16	8	LVX	2581	4	0.0124	LUL	4	Normal	0	433	433	434
16	8	LVX	2581	5	0.0089	LLL	5	Normal	0	190	190	191
16	8	LVX	2581	6	0.003	LLL	3	CAS	0	124	124	125
16	8	LVX	2581	7	0.001	LUL	1	CELL	0	214	214	215
16	8	LVX	2581	8	0.002	LLL	1	CELL	0	149	149	150
16	8	LVX	2581	9	0.0015	LLL	1	CELL	0	37	37	38
16	8	LVX	2581	10	0.0214	RUL	4	Normal	0	576	576	577
16	8	LVX	2581	11	0.0246	RUL	7	Normal	0	690	690	691
16	8	LVX	2581	12	0.0104	RML	4	Normal	0	115	115	116
16	8	LVX	2581	13	0.0015	RML	1	CAS	0	322	322	323
16	8	LVX	2581	14	0.007	RACC	7	Normal	0	175	175	176
16	8	LVX	2581	15	0.0064	RACC	5	Normal	0	3971	3971	3972
16	8	LVX	2581	16	0.003	RLL	3	Normal	0	444	444	445
16	8	LVX	2581	17	0.0087	RLL	6	Normal	0	215	215	216
16	8	LVX	2581	18	0.0023	RLL	1	CELL	0	371	371	372
16	8	LVX	2581	19	0.0022	RLL	1-2mm	CELL	0	425	425	426
16	8	LVX	2583	1	0.076	Lymph Node	8	LN	0	290	290	291
16	8	LVX	2583	2	0.0245	RUL	3	Normal	0	170	170	171
16	8	LVX	2583	3	0.0196	RUL	4	Normal	6	0	6.25	1
16	8	LVX	2583	4	0.0138	RUL	5	CAS	535	589	589	1
16	8	LVX	2583	5	0.0365	RUL	3	CAS	1188	6653	6653	6
16	8	LVX	2583	6	0.017	RUL	5	CAS	400	1998	1998	5
16	8	LVX	2583	7	0.0215	RUL	4	CAS	495	3880	3880	8
16	8	LVX	2583	8	0.0138	RUL	3	CAS	394	1919	1919	5
16	8	LVX	2583	9	0.0199	RUL	3	CAS	355	13428	13428	38
16	8	LVX	2583	10	0.0098	RUL	2	CELL	335	966	966	3
16	8	LVX	2583	11	0.0168	RUL	3	CELL	115	80	115	1
16	8	LVX	2583	12	0.0117	RUL	2	CELL	100	1098	1098	11
16	8	LVX	2583	13	0.0171	RUL	3	CELL	6	2150	2150	297
16	8	LVX	2583	14	0.0504	RLL	3	Normal	963	500	962.5	1
16	8	LVX	2583	15	0.0034	RLL	3	CELL	0	189	189	190
16	8	LVX	2583	16	0.0286	RLL	7	CAS	80	182	182	2
16	8	LVX	2583	17	0.0329	RLL	6	CAS	510	2162	2162	4
16	8	LVX	2583	18	0.0216	RLL	3	CAS	420	914	914	2
16	8	LVX	2583	19	0.0311	RLL	3	CAS	475	344	475	1
16	8	LVX	2583	20	0.0288	RLL	5	CAS	740	954	954	1
16	8	LVX	2583	21	0.0286	RLL	4	CAS	400	624	624	2
16	8	LVX	2583	22	0.0305	RLL	43136	CAS	835	920	920	1
16	8	LVX	2583	23	0.0237	RACC	5	Normal	0	278	278	279
16	8	LVX	2583	24	0.0015	RACC	2	CELL	6	209	209	29
16	8	LVX	2583	25	0.0038	RACC	2	CAS	410	457	457	1
16	8	LVX	2583	26	0.0332	RML	8	Normal	70	750	750	11
16	8	LVX	2583	27	0.0032	RML	2	CELL	0	206	206	207
16	8	LVX	2583	28	0.0522	RML	4	CAS	375	2763	2763	7
16	8	LVX	2583	29	0.0469	LLL	6	CAS	785	782	785	1
16	8	LVX	2583	30	0.013	LUL	4	CAS	765	3448	3448	5
16	8	LVX	2585	1	0.003	LUL	5	Normal	0	14742	14742	14743
16	8	LVX	2585	2	0.0061	LUL	3	CAS	0	124	124	125
16	8	LVX	2585	3	0.0016	LUL	3	CAS	0	31	31	32
16	8	LVX	2585	4	0.0014	LUL	3	CELL	0	197	197	198
16	8	LVX	2585	5	0.001	LUL	2	CELL	0	117	117	118
16	8	LVX	2585	6	0.0016	LUL	1	CELL	0	108	108	109
16	8	LVX	2585	7	0.0002	LUL	2	CELL	0	170	170	171
16	8	LVX	2585	8	0.0071	LLL	4	Normal	0	240	240	241
16	8	LVX	2585	9	0.0009	LLL	4	CAS	0	273	273	274
16	8	LVX	2585	10	0.0029	LLL	3	CELL	0	101	101	102
16	8	LVX	2585	11	0.0011	LLL	2	CELL	0	184	184	185
16	8	LVX	2585	12	0.0021	LLL	3	CELL	0	216	216	217
16	8	LVX	2585	13	0.0033	RML	3	Normal	0	142	142	143
16	8	LVX	2585	14	0.0038	RML	3	CELL	40	1002	1002	24
16	8	LVX	2585	15	0.0001	RML	4	CELL	0	93	93	94
16	8	LVX	2585	16	0.0026	RML	3	CAS	0	395	395	396
16	8	LVX	2585	17	0.001	RML	3	CAS	0	203	203	204
16	8	LVX	2585	18	0.0017	RML	3	CAS	5	131	131	22
16	8	LVX	2585	19	0.0111	RUL	4	Normal	0	156	156	157
16	8	LVX	2585	20	0.0021	RUL	3	CAS	0	430	430	431
16	8	LVX	2585	21	0.0085	RUL	4	CELL	0	331	331	332
16	8	LVX	2587	1	0.0079	LUL	3	Normal	0	309	309	310
16	8	LVX	2587	2	0.0071	LUL	2	CAS	0	291	291	292
16	8	LVX	2587	3	0.0057	LUL	4	CAS	140	631	631	4
16	8	LVX	2587	4	0.0082	LUL	3	CELL	0	430	430	431
16	8	LVX	2587	5	0.0007	LUL	2	CELL	0	215	215	216
16	8	LVX	2587	6	0.0042	LLL	4	Normal	0	234	234	235
16	8	LVX	2587	7	0.0029	LLL	4	CAS	5	621	621	104
16	8	LVX	2587	8	0.0009	LLL	3	CAS	5	514	514	86
16	8	LVX	2587	9	0.0019	LLL	2	CELL	0	134	134	135
16	8	LVX	2587	10	0.0017	LLL	2	CELL	0	1629	1629	1630
16	8	LVX	2587	11	0.0059	RUL	4	Normal	0	270	270	271
16	8	LVX	2587	12	0.0011	RUL	2	CAS	35	266	266	7
16	8	LVX	2587	13	0.0002	RUL	1	CAS	13	365	365	27
16	8	LVX	2587	14	0.0014	RUL	2	CELL	5	763	763	127
16	8	LVX	2587	15	0.0039	RML	4	Normal	0	131	131	132
16	8	LVX	2587	16	0.003	RML	4	CAS	20		no
16	8	LVX	2587	17	0.0051	RML	3	CELL	0		no
16	8	LVX	2587	18	0.0327	RLL	5	Normal	0		no
16	8	LVX	2587	19	0.0208	RLL	6	Normal	0		no
16	8	LVX	2587	20	0.0053	RLL	4	CAS	100		no
16	8	LVX	2587	21	0.0005	RLL	2	CELL	6		no
16	8	LVX	2587	22	0.0009	RLL	3	CELL	0		no
16	8	LVX	2587	23	0.0014	RLL	2	CELL	60		no
16	8	LVX	2587	24	0.0329	RACC	7	Normal	20		no
16	8	LVX	2587	25	0.0203	RACC	6	Normal	0		no
16	8	LVX	2587	26	0.0016	RACC	3	CELL	0		no
16	8	MXF	2295	1	0.0196	Lymph Node	5 mm	LN	0	0	0	1
16	8	MXF	2295	2	0.0202	LUL		Normal	0	0	0	1
16	8	MXF	2295	3	0.0071	LUL	4 mm	CAS	0	0	0	1
16	8	MXF	2295	4	0.001	LUL	2 mm	CELL	0	1244	1244	1245
16	8	MXF	2295	5	0.0052	LUL	2 mm	CELL	0	0	0	1
16	8	MXF	2295	6	0.0459	LLL		Normal	0	0	0	1
16	8	MXF	2295	7	0.0032	LLL	1 mm	CELL	0	0	0	1
16	8	MXF	2295	8	0.0046	LLL	2 mm	CELL	0	0	0	1
16	8	MXF	2295	9	0.0647	RLL		Normal	0	0	0	1
16	8	MXF	2295	10	0.0102	RLL	4 mm	CAS	0	0	0	1
16	8	MXF	2295	11	0.0017	RLL	2 mm	CAS	0	42542	42542	42543
16	8	MXF	2295	12	0.0673	RACC		Normal	0	731	731	732
16	8	MXF	2295	13	0.001	RACC	3 mm	CAS	0	1891	1891	1892
16	8	MXF	2295	14	0.0044	RACC	3 mm	CAS	0	0	0	1
16	8	MXF	2295	15	0.0015	RACC	2 mm	CAS	0	0	0	1
16	8	MXF	2295	16	0.0772	RUL		Normal	0	0	0	1
16	8	MXF	2295	17	0.0361	RUL		Normal	0	0	0	1
16	8	MXF	2295	18	0.0175	RUL		Normal	0	0	0	1
16	8	MXF	2303	1	0.0518	Lymph Node		LN	0	152	152	153
16	8	MXF	2303	2	0.0232	LUL		Normal	0	0	0	1
16	8	MXF	2303	3	0.0894	LUL		CAS	0	22991	22991	22992
16	8	MXF	2303	4	0.0581	LUL		CELL	0	13897	13897	13898
16	8	MXF	2303	5	0.0908	LUL		CELL	0	62	62	63
16	8	MXF	2303	6	0.0785	LLL		Normal	0	364	364	365
16	8	MXF	2303	7	0.0104	LLL	2 mm	CELL	0	410	410	411
16	8	MXF	2303	8	0.005	LLL	2 mm	CELL	0	117	117	118
16	8	MXF	2303	9	0.1042	RLL		Normal	0	200	200	201
16	8	MXF	2303	10	0.089	RLL		CAS	0	1097	1097	1098
16	8	MXF	2303	11	0.0037	RLL	1 mm	CAS	0	189	189	190
16	8	MXF	2303	12	0.0377	RACC		Normal	0	126	126	127
16	8	MXF	2303	13	0.0344	RACC		CAS	0	0	0	1
16	8	MXF	2303	14	0.0097	RACC	2 mm	CAS	0	1955	1955	1956
16	8	MXF	2303	15	0.0077	RACC	1 mm	CAS	0	49	49	50
16	8	MXF	2303	16	0.0042	RUL	1 mm	Normal	0	158	158	159
16	8	MXF	2303	17	0.0398	RUL		Normal	0	150	150	151
16	8	MXF	2303	18	0.0514	RUL		Normal	0	0	0	1
16	8	MXF	2304	1	0.0574	Lymph Node		LN	0	0	0	1
16	8	MXF	2304	2	0.0404	Lymph Node		LN	0	0	0	1
16	8	MXF	2304	3	0.0894	LUL		Normal	0	0	0	1
16	8	MXF	2304	4	0.0581	LUL		Normal	0	0	0	1
16	8	MXF	2304	5	0.0908	LUL		Normal	0	419	419	420
16	8	MXF	2304	6	0.0785	LUL		Normal	0	0	0	1
16	8	MXF	2304	7	0.0104	LUL	2 mm	CAS	15	4679	4679	293
16	8	MXF	2304	8	0.005	LUL	2 mm	CAS	15	4158	4158	260
16	8	MXF	2304	9	0.1042	LLL		Normal	0	0	0	1
16	8	MXF	2304	10	0.089	LLL		Normal	0	0	0	1
16	8	MXF	2304	11	0.0037	LLL	1 mm	CAS	0	682	682	683
16	8	MXF	2304	12	0.0377	RML		Normal	0	916	916	917
16	8	MXF	2304	13	0.0344	RML		Normal	0	0	0	1
16	8	MXF	2304	14	0.0097	RLL	2 mm	CAS	55	99533	99533	1777
16	8	MXF	2304	15	0.0077	RLL	1 mm	CELL	6	5764	5764	795
16	8	MXF	2304	16	0.0042	RLL	1 mm	CELL	540	28835	28835	53
16	8	MXF	2304	17	0.0398	RLL		Normal	0	0	0	1
16	8	MXF	2304	18	0.0514	RLL		Normal	0	333	333	334
16	8	MXF	2304	19	0.0574	RUL		Normal	0	0	0	1
16	8	MXF	2304	20	0.0404	RUL		Normal	0	0	0	1
16	8	MXF	2308	1	0.0536	RUL		Normal	0	0	0	1
16	8	MXF	2308	2	0.0036	RUL	2 mm	CAS	0	178	178	179
16	8	MXF	2308	3	0.0022	RUL	1 mm	CAS	0	0	0	1
16	8	MXF	2308	4	0.0047	RUL	1 mm	CELL	0	0	0	1
16	8	MXF	2308	5	0.0641	RML		Normal	0	0	0	1
16	8	MXF	2308	6	0.0044	RML	1 mm	CAS	0	0	0	1
16	8	MXF	2308	7	0.0041	RML	1 mm	CAS	0	0	0	1
16	8	MXF	2308	8	0.0028	RML	1 mm	CELL	0	0	0	1
16	8	MXF	2308	9	0.1531	RLL		Normal	0	0	0	1
16	8	MXF	2308	10	0.0022	RLL	1 mm	CAS	0	0	0	1
16	8	MXF	2308	11	0.0021	RLL	1 mm	CELL	0	0	0	1
16	8	MXF	2308	12	0.0008	RLL	1 mm	CELL	0	0	0	1
16	8	MXF	2308	13	0.0954	RACC		Normal	0	0	0	1
16	8	MXF	2308	14	0.0016	RACC	1 mm	CELL	0	0	0	1
16	8	MXF	2308	15	0.0036	LUL	1 mm	CAS	0	0	0	1
16	8	MXF	2308	16	0.0011	LUL	1 mm	CAS	0	0	0	1
16	8	MXF	2308	17	0.0019	LUL	1 mm	CELL FIB	0	0	0	1
16	8	MXF	2308	18	0.0546	LUL		Normal	0	0	0	1
16	8	MXF	2308	19	0.0401	LUL		Normal	0	0	0	1
16	8	MXF	2308	20	0.0268	LUL		Normal	0	0	0	1
16	8	MXF	2308	21	0.0329	LLL		Normal	0	326	326	327
16	8	MXF	2308	22	0.003	LLL	2 mm	CAS	0	0	0	1
16	8	MXF	2308	23	0.0018	LLL	2 mm	CAS	0	0	0	1
16	8	MXF	2308	24	0.0032	LLL	2 mm	CAS	0	0	0	1
16	8	MXF	2308	25	0.0005	LLL	1 mm	CAS	0	0	0	1
16	8	MXF 25	2277	1	0.0232	Cor Lymph Node		LN	0
16	8	MXF 25	2277	2	0.0247	Cor Lymph Node		LN	0
16	8	MXF 25	2277	3	0.0416	LUL		Normal	0
16	8	MXF 25	2277	4	0.0097	LUL	2 mm	CAS	62.5
16	8	MXF 25	2277	5	0.0041	LUL	1 mm	CAS	5
16	8	MXF 25	2277	6	0.006	LUL	1 mm	CELL	0
16	8	MXF 25	2277	7	0.0011	LUL	1 mm	CELL	0
16	8	MXF 25	2277	8	0.0024	LUL	1 mm	CELL	0
16	8	MXF 25	2277	9	0.0014	LUL	1 mm	CELL	562.5
16	8	MXF 25	2277	10	0.11	LLL		Normal	0
16	8	MXF 25	2277	11	0.0177	LLL	2 mm	CAS	30
16	8	MXF 25	2277	12	0.0072	LLL	2 mm	CAS	12.5
16	8	MXF 25	2277	13	0.0201	LLL	2 mm	CAS	235
16	8	MXF 25	2277	14	0.013	LLL	2 mm	CAS	40
16	8	MXF 25	2277	15	0.0094	LLL	2 mm	CAS	31.25
16	8	MXF 25	2277	16	0.0051	LLL	2 mm	CAS	10
16	8	MXF 25	2277	17	0.0049	LLL	1 mm	CAS	0
16	8	MXF 25	2277	18	0.0089	LLL	1 mm	CAS	30
16	8	MXF 25	2277	19	0.0066	LLL	1 mm	CELL	30
16	8	MXF 25	2277	20	0.0039	LLL	1 mm	CELL	0
16	8	MXF 25	2277	21	0.0028	LLL	1 mm	CELL	0
16	8	MXF 25	2277	22	0.0679	RLL		Normal	0
16	8	MXF 25	2277	23	0.0342	RLL	3 mm	CAS	37.5
16	8	MXF 25	2277	24	0.0369	RLL	4 mm	CAS	93.75
16	8	MXF 25	2277	25	0.0352	RLL	3 mm	CAS	315
16	8	MXF 25	2277	26	0.0148	RLL	2 mm	CAS	255
16	8	MXF 25	2277	27	0.0314	RACC		Normal	0
16	8	MXF 25	2277	28	0.0125	RACC	2 mm	CAS	25
16	8	MXF 25	2277	29	0.0094	RACC	2 mm	CELL	10
16	8	MXF 25	2277	30	0.0152	RML	2 mm	CAS	130
16	8	MXF 25	2277	31	0.014	RML	2 mm	CAS	10
16	8	MXF 25	2278	1	0.0027	LLL	2 mm	CELL	43.75
16	8	MXF 25	2278	2	0.0098	LLL	3 mm	CAS	237.5
16	8	MXF 25	2278	3	0.0072	LLL	2.5 mm	CAS	187.5
16	8	MXF 25	2278	4	0.0101	LLL	3.5 mm	CAS	118.75
16	8	MXF 25	2278	5	0.0081	LLL	3 mm	CAS	0
16	8	MXF 25	2278	6	0.0208	LLL	4 mm	CAS	287.5
16	8	MXF 25	2278	7	0.0185	LLL		Normal	0
16	8	MXF 25	2278	8	0.0216	LLL		Normal	0
16	8	MXF 25	2278	9	0.0148	RLL	3 mm	CELL	0
16	8	MXF 25	2278	10	0.0043	RLL	2.5 mm	CAS	562.5
16	8	MXF 25	2278	11	0.0375	RLL		Normal	0
16	8	MXF 25	2278	12	0.0369	RLL		Normal	0
16	8	MXF 25	2278	13	0.0064	RUL	3 mm	CAS	0
16	8	MXF 25	2278	14	0.0073	RUL	3 mm	CAS	0
16	8	MXF 25	2278	15	0.0034	RUL	2 mm	CAS	0
16	8	MXF 25	2278	16	0.0189	RUL		Normal	0
16	8	MXF 25	2278	17	0.011	RML	4 mm	CAS	250
16	8	MXF 25	2278	18	0.0069	RML	2 mm	CAS	37.5
16	8	MXF 25	2278	19	0.003	RML	2 mm	CAS	525
16	8	MXF 25	2278	20	0.0301	RML		Normal	0
16	8	MXF 25	2278	21	0.0168	RML		Normal	0
16	8	MXF 25	2278	22	0.0069	LUL	2 mm	CELL	0
16	8	MXF 25	2278	23	0.0035	LUL	2 mm	CELL	0
16	8	MXF 25	2278	24	0.0083	LUL	3 mm	CAS	100
16	8	MXF 25	2278	25	0.0052	LUL	2 mm	CAS	81.25
16	8	MXF 25	2278	26	0.0012	Cor Lymph Node	21 mm	LN	0
16	8	MXF 25	2290	1	0.0394	Cor Lymph Node	6 mm	LN	0
16	8	MXF 25	2290	2	0.0079	Cor Lymph Node	4 mm	LN	0
16	8	MXF 25	2290	3	0.0516	LLL		Normal	0
16	8	MXF 25	2290	4	0.0174	LLL	3 mm	CAS	0
16	8	MXF 25	2290	5	0.0331	LLL	7 mm	CAS	60
16	8	MXF 25	2290	6	0.0188	LLL	4 mm	CAS	10
16	8	MXF 25	2290	7	0.0113	LLL	4 mm	CAS	0
16	8	MXF 25	2290	8	0.0134	LLL	5 mm	CAS	6.25
16	8	MXF 25	2290	9	0.0467	LUL		Normal	0
16	8	MXF 25	2290	10	0.0069	LUL	3 mm	CELL	0
16	8	MXF 25	2290	11	0.0084	LUL	3 mm	CELL	0
16	8	MXF 25	2290	12	0.0081	LUL	4 mm	CELL	0
16	8	MXF 25	2290	13	0.0117	LUL	4 mm	CAS	30
16	8	MXF 25	2290	14	0.0265	RUL	7 mm	CAS	95
16	8	MXF 25	2290	15	0.0226	RUL	4 mm	CAS	100
16	8	MXF 25	2290	16	0.0223	RUL		Normal	80
16	8	MXF 25	2290	17	0.0223	RML	5 mm	CAS	290
16	8	MXF 25	2290	18	0.0023	RML	3 mm	CAS	10
16	8	MXF 25	2290	19	0.0104	RML	4 mm	CELL	0
16	8	MXF 25	2290	20	0.0123	RML		Normal	0
16	8	MXF 25	2290	21	0.0243	RLL		Normal	0
16	8	MXF 25	2290	22	0.022	RLL	4 mm	CAS	5
16	8	MXF 25	2290	23	0.0176	RLL	4 mm	CAS	25
16	8	MXF 25	2290	24	0.0076	RLL	2 mm	CAS	0
16	8	MXF 25	2290	25	0.0029	RLL	2 mm	CAS	0
16	8	MXF 25	2290	26	0.0028	RLL	2 mm	CELL	0
16	8	MXF 25	2290	27	0.0042	RLL	2 mm	CELL	0
16	8	MXF 25	2291	1	0.0394	Cor Lymph Node	6 mm	LN	0
16	8	MXF 25	2291	2	0.0079	Cor Lymph Node	4 mm	LN	0
16	8	MXF 25	2291	3	0.0516	LLL		Normal	0
16	8	MXF 25	2291	4	0.0174	LLL	3 mm	CAS	0
16	8	MXF 25	2291	5	0.0331	LLL	7 mm	CAS	60
16	8	MXF 25	2291	6	0.0188	LLL	4 mm	CAS	10
16	8	MXF 25	2291	7	0.0113	LLL	4 mm	CAS	0
16	8	MXF 25	2291	8	0.0134	LLL	5 mm	CAS	6.25
16	8	MXF 25	2291	9	0.0467	LUL		Normal	0
16	8	MXF 25	2291	10	0.0069	LUL	3 mm	CELL	0
16	8	MXF 25	2291	11	0.0084	LUL	3 mm	CELL	0
16	8	MXF 25	2291	12	0.0081	LUL	4 mm	CELL	0
16	8	MXF 25	2291	13	0.0117	LUL	4 mm	CAS	30
16	8	MXF 25	2291	14	0.0265	RUL	7 mm	CAS	95
16	8	MXF 25	2291	15	0.0226	RUL	4 mm	CAS	100
16	8	MXF 25	2291	16	0.0223	RUL		Normal	80
16	8	MXF 25	2291	17	0.0223	RML	5 mm	CAS	290
16	8	MXF 25	2291	18	0.0023	RML	3 mm	CAS	10
16	8	MXF 25	2291	19	0.0104	RML	4 mm	CELL	0
16	8	MXF 25	2291	20	0.0123	RML		Normal	0
16	8	MXF 25	2291	21	0.0243	RLL		Normal	0
16	8	MXF 25	2291	22	0.022	RLL	4 mm	CAS	5
16	8	MXF 25	2291	23	0.0176	RLL	4 mm	CAS	25
16	8	MXF 25	2291	24	0.0076	RLL	2 mm	CAS	0
16	8	MXF 25	2291	25	0.0029	RLL	2 mm	CAS	0
16	8	MXF 25	2291	26	0.0028	RLL	2 mm	CELL	0
16	8	MXF 25	2291	27	0.0042	RLL	2 mm	CELL	0
